# Supplementary material for: Aerobic biogenesis of selenium nanoparticles by Enterobacter cloacae Z0206 as a consequence of fumarate reductase mediated selenite reduction
Source: Sci Rep. 2017 Jun 12;7:3239. doi: 10.1038/s41598-017-03558-3 (PMC5468319; doi:10.1038/s41598-017-03558-3)
Supplement: Supplementary file 2 — Dataset 1 [file 41598_2017_3558_MOESM2_ESM.xls]

## Sheet: Sheet1
Accession	Description	Coverage	Unique Peptides	Peptides	PSMs	AAs	MW [kDa]	calc. pI	T/C	Significance
A0A0G4BN90	Tagatose-bisphosphate aldolase OS=Enterobacter cloacae GN=kbaY PE=3 SV=1 - [A0A0G4BN90_ENTCL]	2.76	1	1	1	290	31.6711	5.79541	3.78474	7.201e-50
A0A0M3F519	Cytochrome D ubiquinol oxidase subunit I OS=Enterobacter cloacae GN=OA46_08110 PE=4 SV=1 - [A0A0M3F519_ENTCL]	4.06	1	1	1	468	51.8639	9.14404	2.91568	7.15845e-33
A0A0M3EX53	DNA polymerase V subunit UmuC OS=Enterobacter cloacae GN=OA46_20720 PE=4 SV=1 - [A0A0M3EX53_ENTCL]	2.84	1	1	1	423	47.5974	9.12939	2.85847	9.93023e-32
A0A0X4ERJ4	Damage-inducible protein I OS=Enterobacter cloacae GN=AWI28_02390 PE=4 SV=1 - [A0A0X4ERJ4_ENTCL]	22.22	1	1	1	81	8.8015	4.61475	2.80514	1.15618e-30
A0A0E2JRJ2	DNA repair protein RecN OS=Enterobacter cloacae EC_38VIM1 GN=L799_14645 PE=3 SV=1 - [A0A0E2JRJ2_ENTCL]	5.97	2	2	3	553	61.5872	5.52881	2.79907	1.52902e-30
A0A0X6Q082	Virulence protein MsgA (Fragment) OS=Enterobacter cloacae GN=AWS40_15030 PE=4 SV=1 - [A0A0X6Q082_ENTCL]	12.82	1	1	1	78	9.07859	4.88135	2.67603	4.43705e-28
A0A0P8T168	Damage-inducible protein YebG OS=Enterobacter cloacae subsp. cloacae GN=AN689_43980 PE=4 SV=1 - [A0A0P8T168_ENTCL]	7.29	1	1	1	96	10.7603	4.41162	2.53515	2.92814e-25
A0A0X4BKG1	Integrase OS=Enterobacter cloacae GN=AWI15_20740 PE=4 SV=1 - [A0A0X4BKG1_ENTCL]	5.77	1	1	1	416	47.5729	9.5835	2.53301	3.23131e-25
A0A077D9N7	60 kDa heat shock protein (Fragment) OS=Enterobacter asburiae GN=hsp60 PE=4 SV=1 - [A0A077D9N7_ENTAS]	45.35	1	2	5	86	9.11253	4.58936	2.51377	7.83479e-25
A0A0A7ZGB6	Fumarate reductase subunit C OS=Enterobacter cloacae GN=frdC PE=3 SV=1 - [A0A0A7ZGB6_ENTCL]	6.11	1	1	2	131	14.8881	9.93506	2.42157	5.19027e-24
G2S765	Na+ dependent nucleoside transporter domain protein OS=Enterobacter asburiae (strain LF7a) GN=Entas_1560 PE=4 SV=1 - [G2S765_ENTAL]	12.18	1	3	4	394	42.9875	9.21729	2.3504	1.41036e-21
A0A094XMZ5	Small heat shock protein IbpA OS=Enterobacter cloacae GN=ibpA PE=3 SV=1 - [A0A094XMZ5_ENTCL]	7.35	1	1	1	136	15.7371	5.8335	2.19229	1.85733e-18
A0A0A4A2A8	Fructose-bisphosphate aldolase OS=Enterobacter cancerogenus GN=NH00_06470 PE=4 SV=1 - [A0A0A4A2A8_9ENTR]	7.8	1	2	6	359	39.2458	5.65576	2.08761	2.02416e-16
A0A0F4BNY9	Small heat shock protein IbpB OS=Enterobacter cloacae GN=ibpB PE=3 SV=1 - [A0A0F4BNY9_ENTCL]	14.79	1	1	2	142	16.0552	5.49072	1.95031	8.46858e-14
D2ZE75	Flavocytochrome c OS=Enterobacter cancerogenus ATCC 35316 GN=ENTCAN_06766 PE=4 SV=1 - [D2ZE75_9ENTR]	4.21	1	3	3	926	99.6664	5.22412	1.95479	8.54518e-14
A0A0E2JMM4	Fructose-1,6-bisphosphatase OS=Enterobacter cloacae EC_38VIM1 GN=L799_21290 PE=3 SV=1 - [A0A0E2JMM4_ENTCL]	22.62	1	7	10	336	35.8196	5.60498	1.94993	8.60994e-14
A0A0P8Q985	Uncharacterized protein OS=Enterobacter cloacae subsp. cloacae GN=AN689_47290 PE=4 SV=1 - [A0A0P8Q985_ENTCL]	16.15	1	4	7	161	18.2132	9.45166	1.85305	5.46078e-12
E3GCI4	Anaerobic ribonucleoside-triphosphate reductase OS=Enterobacter lignolyticus (strain SCF1) GN=Entcl_3917 PE=4 SV=1 - [E3GCI4_ENTLS]	10.83	1	7	8	711	79.822	6.80029	1.82551	1.74096e-11
A0A0A0ZBY6	HTH-type transcriptional regulator IscR OS=Enterobacter cloacae GN=iscR PE=3 SV=1 - [A0A0A0ZBY6_ENTCL]	8.59	1	1	1	163	17.3859	7.34229	1.78762	8.43574e-11
V5CRZ8	Phosphoribosylglycinamide formyltransferase 2 OS=Enterobacter cloacae S611 GN=purT PE=3 SV=1 - [V5CRZ8_ENTCL]	8.67	1	3	4	392	42.0078	5.79541	1.75993	2.63725e-10
V5B2R8	Colicin I receptor OS=Enterobacter cloacae S611 GN=cirA PE=3 SV=1 - [V5B2R8_ENTCL]	2.12	1	1	1	660	72.4762	5.77002	1.75639	3.04857e-10
A0A0P8S940	Uncharacterized protein (Fragment) OS=Enterobacter cloacae subsp. cloacae GN=AN689_57110 PE=4 SV=1 - [A0A0P8S940_ENTCL]	32.18	1	1	1	87	9.38468	4.08154	1.70631	2.31375e-09
E3G766	Phage major tail tube protein OS=Enterobacter lignolyticus (strain SCF1) GN=Entcl_1123 PE=4 SV=1 - [E3G766_ENTLS]	5.23	1	1	1	172	19.0615	5.021	1.68482	5.44669e-09
E3G843	Alpha/beta hydrolase fold protein OS=Enterobacter lignolyticus (strain SCF1) GN=Entcl_2380 PE=4 SV=1 - [E3G843_ENTLS]	10.71	1	1	1	252	27.0214	6.20166	1.67958	6.70162e-09
D2ZCA8	Uncharacterized protein OS=Enterobacter cancerogenus ATCC 35316 GN=ENTCAN_06091 PE=4 SV=1 - [D2ZCA8_9ENTR]	8.43	1	1	1	83	9.57572	6.52197	1.64508	2.59073e-08
D2ZKA1	Type VI secretion protein, VC_A0107 family OS=Enterobacter cancerogenus ATCC 35316 GN=ENTCAN_08964 PE=4 SV=1 - [D2ZKA1_9ENTR]	8.14	1	1	1	172	18.9977	5.2749	1.58481	2.58651e-07
A0A0P8IZJ2	Clp protease ClpC (Fragment) OS=Enterobacter cloacae GN=AN674_25780 PE=4 SV=1 - [A0A0P8IZJ2_ENTCL]	3.3	1	1	1	303	33.4944	5.73193	1.55514	7.78031e-07
A0A0A3YSE8	Ribonucleoside-triphosphate reductase OS=Enterobacter cancerogenus GN=NH00_14210 PE=4 SV=1 - [A0A0A3YSE8_9ENTR]	9.83	1	7	8	712	79.7233	6.80029	1.54795	1.01254e-06
A0A0H3CVA1	Periplasmic repressor CpxP OS=Enterobacter cloacae subsp. cloacae (strain ATCC 13047 / DSM 30054 / NBRC 13535 / NCDC 279-56) GN=ECL_05063 PE=4 SV=1 - [A0A0H3CVA1_ENTCC]	17.26	1	2	2	168	19.0143	9.40771	1.54674	1.05856e-06
A0A0P8QM32	Uncharacterized protein OS=Enterobacter cloacae subsp. cloacae GN=AN689_27920 PE=4 SV=1 - [A0A0P8QM32_ENTCL]	13.46	2	2	2	156	18.3024	6.31592	1.54445	1.15087e-06
G2S633	FAD dependent oxidoreductase OS=Enterobacter asburiae (strain LF7a) GN=Entas_1494 PE=4 SV=1 - [G2S633_ENTAL]	2.6	1	1	1	384	41.8844	6.93213	1.53496	1.62431e-06
O66189	10 kDa chaperonin (Fragment) OS=Enterobacter asburiae PE=3 SV=1 - [O66189_ENTAS]	40.91	1	3	12	88	9.24803	4.97021	1.52367	2.44049e-06
V5CQS8	Glycine betaine/L-proline transport ATP binding subunit OS=Enterobacter cloacae S611 GN=proV PE=4 SV=1 - [V5CQS8_ENTCL]	16.75	3	7	10	400	43.8891	5.56689	1.51537	3.28367e-06
A0A0M3EW74	Transcriptional regulator OS=Enterobacter cloacae GN=OA46_22145 PE=4 SV=1 - [A0A0M3EW74_ENTCL]	5.21	1	1	1	307	34.8031	8.85107	1.45033	3.13291e-05
V3D866	Endonuclease V OS=Enterobacter cloacae UCICRE 12 GN=nfi PE=3 SV=1 - [V3D866_ENTCL]	25.51	1	2	3	196	21.7224	8.00146	1.44244	4.08176e-05
A0A0P8SII0	Polysaccharide export protein Wza OS=Enterobacter cloacae subsp. cloacae GN=AN689_38450 PE=4 SV=1 - [A0A0P8SII0_ENTCL]	9.76	2	2	2	379	41.6193	6.82959	1.43563	5.11979e-05
D2ZHF5	Uncharacterized protein OS=Enterobacter cancerogenus ATCC 35316 GN=ENTCAN_07935 PE=4 SV=1 - [D2ZHF5_9ENTR]	2.38	1	1	1	336	36.3911	9.92041	1.43518	5.19709e-05
A0A117U7M9	3-keto-L-gulonate-6-phosphate decarboxylase OS=Enterobacter cloacae GN=ulaD PE=4 SV=1 - [A0A117U7M9_ENTCL]	12.04	1	1	1	216	23.5652	5.2876	1.42494	7.28336e-05
V5B0T3	Uncharacterized protein OS=Enterobacter cloacae S611 GN=EDP2_1648 PE=4 SV=1 - [V5B0T3_ENTCL]	2.7	1	1	3	445	51.1804	8.70459	1.42246	7.89868e-05
A0A0F3XS01	Uncharacterized protein OS=Enterobacter cloacae GN=SG66_04375 PE=3 SV=1 - [A0A0F3XS01_ENTCL]	4.61	1	1	1	152	17.7098	9.33447	1.42209	7.99517e-05
A0A0M3F5L8	Flagellar transcriptional regulator FlhD OS=Enterobacter cloacae GN=flhD PE=3 SV=1 - [A0A0M3F5L8_ENTCL]	13.79	1	1	1	116	13.1289	7.44482	1.41293	0.00010768
A0A0E2JPL0	Chemotaxis protein OS=Enterobacter cloacae EC_38VIM1 GN=L799_17880 PE=4 SV=1 - [A0A0E2JPL0_ENTCL]	4.62	1	2	3	519	56.3229	5.2876	1.40864	0.000123694
A0A0P8SZA5	Protease 4 OS=Enterobacter cloacae subsp. cloacae GN=AN689_45995 PE=3 SV=1 - [A0A0P8SZA5_ENTCL]	11	1	6	9	618	67.0471	5.87158	1.40556	0.000136549
A0A0M3F2C0	tRNA guanosine-2'-O-methyltransferase OS=Enterobacter cloacae GN=OA46_15040 PE=4 SV=1 - [A0A0M3F2C0_ENTCL]	10.48	1	2	3	229	25.7309	7.59131	1.40496	0.000139188
V5AAG7	Chaperone protein ClpB OS=Enterobacter cloacae S611 GN=clpB PE=3 SV=1 - [V5AAG7_ENTCL]	39.67	2	27	81	857	95.2287	5.70654	1.39184	0.000211323
D2ZEA5	Uncharacterized protein OS=Enterobacter cancerogenus ATCC 35316 GN=ENTCAN_06800 PE=4 SV=1 - [D2ZEA5_9ENTR]	3.3	1	1	1	333	37.2201	9.46631	1.38328	0.000276523
V5B749	Flavocytochrome c family protein OS=Enterobacter cloacae S611 GN=EDP2_3901 PE=4 SV=1 - [V5B749_ENTCL]	5.05	1	3	3	713	76.4925	5.10986	1.38282	0.000280511
D2ZG22	ATP-dependent Clp protease proteolytic subunit OS=Enterobacter cancerogenus ATCC 35316 GN=clpP PE=3 SV=1 - [D2ZG22_9ENTR]	17.53	1	2	8	194	21.695	5.8208	1.37603	0.000346519
A0A0F3YMA6	Protein RecA OS=Enterobacter cloacae GN=recA PE=3 SV=1 - [A0A0F3YMA6_ENTCL]	44.03	10	10	49	352	37.8035	5.12256	1.3747	0.000361018
A0A0P8RL50	ATP-dependent protease subunit HslV (Fragment) OS=Enterobacter cloacae subsp. cloacae GN=AN689_61480 PE=4 SV=1 - [A0A0P8RL50_ENTCL]	12.64	1	1	3	87	9.62111	9.99365	1.35687	0.000622432
A0A0F3ZPA3	ATP-dependent DNA helicase RuvB OS=Enterobacter cloacae GN=SG66_04585 PE=3 SV=1 - [A0A0F3ZPA3_ENTCL]	26.79	6	6	8	336	37.1333	5.16064	1.35529	0.000652876
V5A7V9	Putative selenoprotein ydfZ OS=Enterobacter cloacae S611 GN=EDP2_607 PE=4 SV=1 - [V5A7V9_ENTCL]	26.87	3	3	3	67	7.43388	9.45166	1.34951	0.000776518
A0A0H3CRP3	DNA polymerase I OS=Enterobacter cloacae subsp. cloacae (strain ATCC 13047 / DSM 30054 / NBRC 13535 / NCDC 279-56) GN=ECL_05119 PE=3 SV=1 - [A0A0H3CRP3_ENTCC]	25.91	1	16	25	930	103.35	5.46533	1.34805	0.000811019
G2S2Z8	Periplasmic glucan biosynthesis protein MdoG OS=Enterobacter asburiae (strain LF7a) GN=Entas_2103 PE=4 SV=1 - [G2S2Z8_ENTAL]	13.17	1	7	10	539	61.404	5.61768	1.34632	0.000853936
A0A0A7ZFF8	GDP-L-fucose synthase OS=Enterobacter cloacae GN=fcl PE=3 SV=1 - [A0A0A7ZFF8_ENTCL]	4.05	1	1	1	321	36.2363	6.52197	1.34383	0.000919407
A0A0M3F7W2	Cysteine desulfurase IscS OS=Enterobacter cloacae GN=iscS PE=3 SV=1 - [A0A0M3F7W2_ENTCL]	36.14	2	11	22	404	45.0209	6.13818	1.33761	0.00110468
A0A0X4E8G2	Multidrug transporter OS=Enterobacter cloacae GN=AWI26_12655 PE=4 SV=1 - [A0A0X4E8G2_ENTCL]	1.85	1	1	1	1025	110.824	8.08936	1.33728	0.00111567
A0A0X4ERF5	Peptigoglycan-binding protein LysM OS=Enterobacter cloacae GN=AWI28_02130 PE=4 SV=1 - [A0A0X4ERF5_ENTCL]	3.12	1	1	1	321	34.534	8.90967	1.3369	0.00112795
F5S101	Ribonucleotide-diphosphate reductase subunit beta OS=Enterobacter hormaechei ATCC 49162 GN=nrdF PE=4 SV=1 - [F5S101_9ENTR]	8	2	2	2	225	25.8993	8.79248	1.33543	0.00117787
A0A0X4G978	Glycine/betaine ABC transporter permease (Fragment) OS=Enterobacter cloacae GN=AWI30_22025 PE=4 SV=1 - [A0A0X4G978_ENTCL]	5.28	1	1	2	341	36.2333	8.20654	1.33516	0.00118708
V5AML4	PTS system glucose-specific EIICB component OS=Enterobacter cloacae S611 GN=ptsG PE=4 SV=1 - [V5AML4_ENTCL]	26.21	2	13	35	477	50.7238	8.35303	1.32944	0.00140243
V5RNW5	Truncated flagellar transcriptional activator FlhC OS=Enterobacter hormaechei subsp. oharae PE=4 SV=1 - [V5RNW5_9ENTR]	8.22	1	1	1	146	16.6604	6.1001	1.32536	0.00157826
A0A0A3YT02	Dioxygenase OS=Enterobacter cancerogenus GN=NH00_18625 PE=4 SV=1 - [A0A0A3YT02_9ENTR]	6.51	1	1	1	261	28.8313	5.65576	1.32365	0.00165781
A0A0M3F622	UTP--glucose-1-phosphate uridylyltransferase OS=Enterobacter cloacae GN=OA46_06945 PE=3 SV=1 - [A0A0M3F622_ENTCL]	30.46	1	6	18	302	32.795	5.22412	1.31129	0.00235795
V5CVK1	Flagellar hook-associated protein 2 OS=Enterobacter cloacae S611 GN=fliD PE=3 SV=1 - [V5CVK1_ENTCL]	6.61	2	2	2	469	49.2998	5.68115	1.31014	0.0024357
A0A0X4G3P0	Uncharacterized protein OS=Enterobacter cloacae GN=AWI32_11015 PE=4 SV=1 - [A0A0X4G3P0_ENTCL]	17.59	4	4	6	216	23.3942	5.87158	1.30934	0.00249119
A0A0G4BEN9	Uncharacterized protein OS=Enterobacter cloacae GN=ABT55_06360 PE=4 SV=1 - [A0A0G4BEN9_ENTCL]	5.56	1	1	2	198	21.826	7.44482	1.30911	0.00250689
E3G6B7	Transferase hexapeptide repeat containing protein OS=Enterobacter lignolyticus (strain SCF1) GN=Entcl_3331 PE=4 SV=1 - [E3G6B7_ENTLS]	7.61	1	1	2	184	20.2743	6.53662	1.30129	0.00311933
V5ADU0	2,5-diketo-D-gluconic acid reductase B OS=Enterobacter cloacae S611 GN=dkgB PE=4 SV=1 - [V5ADU0_ENTCL]	7.12	1	1	1	267	28.8599	5.19873	1.29515	0.00369525
E3G185	OmpA/MotB domain protein OS=Enterobacter lignolyticus (strain SCF1) GN=Entcl_2840 PE=3 SV=1 - [E3G185_ENTLS]	19.06	2	7	64	362	38.6925	6.94678	1.29453	0.00375911
V5AUW9	50S ribosomal protein L13 OS=Enterobacter cloacae S611 GN=rplM PE=3 SV=1 - [V5AUW9_ENTCL]	53.52	2	8	25	142	16.0665	9.78857	1.28694	0.00462253
V5B390	Asp/Glu/Hydantoin racemase family protein OS=Enterobacter cloacae S611 GN=EDP2_3602 PE=4 SV=1 - [V5B390_ENTCL]	8.57	1	1	2	245	25.5311	6.18896	1.28681	0.0046391
A0A0F1XQE7	UPF0312 protein RZ87_20480 OS=Enterobacter cloacae GN=RZ87_20480 PE=3 SV=1 - [A0A0F1XQE7_ENTCL]	33.33	2	6	10	192	20.8988	6.81494	1.28506	0.0048632
A0A0X4EHX1	Molybdopterin biosynthesis protein MoeB OS=Enterobacter cloacae GN=AWI28_21480 PE=4 SV=1 - [A0A0X4EHX1_ENTCL]	7.17	1	1	1	251	27.2519	7.34229	1.28369	0.00504642
A0A0X6PBN0	Glutamate:protein symporter OS=Enterobacter cloacae GN=AWS40_24335 PE=4 SV=1 - [A0A0X6PBN0_ENTCL]	1.85	1	1	1	433	46.6307	8.76318	1.28366	0.00504964
V5B2L1	Fumarate hydratase class I, anaerobic OS=Enterobacter cloacae S611 GN=fumB PE=4 SV=1 - [V5B2L1_ENTCL]	45.54	1	16	37	549	60.0622	5.98584	1.2813	0.00537993
V5CMG8	Protein phoH OS=Enterobacter cloacae S611 GN=phoH PE=4 SV=1 - [V5CMG8_ENTCL]	33.21	5	5	9	262	29.222	8.00146	1.28003	0.00556603
G2S3B8	Indolepyruvate decarboxylase OS=Enterobacter asburiae (strain LF7a) GN=Entas_3129 PE=3 SV=1 - [G2S3B8_ENTAL]	2.54	1	1	3	552	60.1975	6.1001	1.27957	0.00563611
E3G7H8	D-alanine--D-alanine ligase OS=Enterobacter lignolyticus (strain SCF1) GN=ddl PE=3 SV=1 - [E3G7H8_ENTLS]	2.19	1	1	1	366	39.6504	5.26221	1.27833	0.00582585
A0A0X4E853	Uncharacterized protein (Fragment) OS=Enterobacter cloacae GN=AWI27_21660 PE=4 SV=1 - [A0A0X4E853_ENTCL]	5.51	1	1	1	236	26.5501	9.92041	1.27798	0.00587999
A0A0M3F1R7	Cold-shock protein OS=Enterobacter cloacae GN=OA46_14660 PE=4 SV=1 - [A0A0M3F1R7_ENTCL]	17.14	1	1	1	70	7.39665	5.94775	1.27773	0.00591823
A0A0X4HJA4	Carbon starvation protein A (Fragment) OS=Enterobacter cloacae GN=AWI34_22125 PE=4 SV=1 - [A0A0X4HJA4_ENTCL]	8.73	4	4	5	699	75.139	8.71924	1.27682	0.00606476
E3G7M7	DNA polymerase IV OS=Enterobacter lignolyticus (strain SCF1) GN=dinB PE=3 SV=1 - [E3G7M7_ENTLS]	10.26	3	3	3	351	39.2577	8.85107	1.27504	0.0063572
A0A0F4BPH1	Ribosomal RNA large subunit methyltransferase E OS=Enterobacter cloacae GN=rrmJ PE=3 SV=1 - [A0A0F4BPH1_ENTCL]	19.23	1	4	4	208	23.122	9.14404	1.27386	0.0065593
V5B203	NADH-quinone oxidoreductase subunit L OS=Enterobacter cloacae S611 GN=nuoL PE=4 SV=1 - [V5B203_ENTCL]	4.08	2	2	5	613	66.4351	8.48486	1.27378	0.00657267
E3G870	Uncharacterized protein OS=Enterobacter lignolyticus (strain SCF1) GN=Entcl_3493 PE=4 SV=1 - [E3G870_ENTLS]	5.04	1	3	5	814	89.2577	7.94287	1.27319	0.00667658
A0A0P8V3L6	Malate dehydrogenase OS=Enterobacter cloacae subsp. cloacae GN=mdh PE=3 SV=1 - [A0A0P8V3L6_ENTCL]	40.19	1	13	116	311	32.1802	6.11279	1.27247	0.00680446
A0A0A3YWA9	Protein ElaB OS=Enterobacter cancerogenus GN=NH00_11065 PE=4 SV=1 - [A0A0A3YWA9_9ENTR]	17.65	1	2	3	102	11.4068	5.09717	1.2715	0.0069793
E3G5W3	Transcriptional regulator, NifA subfamily, Fis Family OS=Enterobacter lignolyticus (strain SCF1) GN=Entcl_0976 PE=4 SV=1 - [E3G5W3_ENTLS]	4.49	1	3	4	691	77.7734	5.8208	1.27088	0.00709479
A0A0P8QG60	Cytochrome o ubiquinol oxidase subunit I OS=Enterobacter cloacae subsp. cloacae GN=AN689_28080 PE=3 SV=1 - [A0A0P8QG60_ENTCL]	6.79	1	5	10	663	74.2083	7.06396	1.27038	0.00718827
V5AS11	ATP-dependent Clp protease adapter protein ClpS OS=Enterobacter cloacae S611 GN=clpS PE=3 SV=1 - [V5AS11_ENTCL]	13.21	1	1	2	106	12.232	5.47803	1.27037	0.00718984
A0A0D9HHZ5	Spermidine synthase OS=Enterobacter cloacae GN=LI62_04340 PE=3 SV=1 - [A0A0D9HHZ5_ENTCL]	4.84	1	1	3	289	32.4327	5.14795	1.26836	0.00757928
V5AXB5	Putative L,D-transpeptidase YcbB OS=Enterobacter cloacae S611 GN=EDP2_137 PE=4 SV=1 - [V5AXB5_ENTCL]	5.49	3	3	3	601	66.249	8.68994	1.26817	0.00761711
A0A0A3YMW3	Glucose-6-phosphate 1-dehydrogenase OS=Enterobacter cancerogenus GN=zwf PE=3 SV=1 - [A0A0A3YMW3_9ENTR]	21.18	1	12	20	491	55.6474	6.11279	1.26425	0.00843678
G8LCF9	Outer membrane porin protein ompD OS=Enterobacter cloacae EcWSU1 GN=ompD PE=3 SV=1 - [G8LCF9_ENTCL]	19.89	2	6	38	357	39.0297	4.79248	1.26342	0.0086194
A0A0M2C5A1	Glutamine synthetase OS=Enterobacter cloacae UCICRE 3 GN=L414_00081 PE=3 SV=1 - [A0A0M2C5A1_ENTCL]	23.03	1	9	15	469	51.8327	5.52881	1.26317	0.00867543
D2ZFF6	Putative iron-binding protein IscA OS=Enterobacter cancerogenus ATCC 35316 GN=ENTCAN_07211 PE=4 SV=1 - [D2ZFF6_9ENTR]	20	1	1	1	70	7.72969	4.41162	1.26095	0.00918734
V5CR82	DNA helicase OS=Enterobacter cloacae S611 GN=EDP2_1649 PE=4 SV=1 - [V5CR82_ENTCL]	3.54	1	1	2	707	80.2252	6.63916	1.26086	0.00920976
A0A0X4FLP9	ATP-dependent protease ATP-binding subunit HslU OS=Enterobacter cloacae GN=hslU PE=4 SV=1 - [A0A0X4FLP9_ENTCL]	35.21	1	16	43	443	49.5077	5.23682	1.25948	0.00954224
G2S5J0	ECA polysaccharide chain length modulation protein OS=Enterobacter asburiae (strain LF7a) GN=wzzE PE=3 SV=1 - [G2S5J0_ENTAL]	8.91	1	3	4	348	39.4011	8.25049	1.25876	0.00972022
A0A0M3F209	Phosphoglycerol transferase I OS=Enterobacter cloacae GN=OA46_16605 PE=4 SV=1 - [A0A0M3F209_ENTCL]	4.98	1	3	4	763	84.9143	6.90283	1.25745	0.0100522
A0A0E2MAI1	Serine--tRNA ligase OS=Enterobacter sp. MGH 14 GN=serS PE=3 SV=1 - [A0A0E2MAI1_9ENTR]	23.72	1	9	18	430	48.6067	5.57959	1.25687	0.0102013
A0A0W2QA55	Probable phosphoglycerate mutase GpmB OS=Enterobacter hormaechei subsp. oharae GN=gpmB PE=3 SV=1 - [A0A0W2QA55_9ENTR]	9.3	1	2	2	215	23.8632	5.64307	1.25583	0.0104762
V5AZH0	ATP-dependent protease ATPase subunit HslU OS=Enterobacter cloacae S611 GN=hslU PE=3 SV=1 - [V5AZH0_ENTCL]	32.66	3	16	39	444	49.5057	5.19873	1.25489	0.0107325
V5CSN2	Glutamine--tRNA ligase OS=Enterobacter cloacae S611 GN=glnS PE=3 SV=1 - [V5CSN2_ENTCL]	35.14	1	20	34	555	63.5307	5.97314	1.2545	0.0108388
E3G0U2	ThiJ/PfpI domain-containing protein OS=Enterobacter lignolyticus (strain SCF1) GN=Entcl_0488 PE=4 SV=1 - [E3G0U2_ENTLS]	5.53	1	1	1	217	22.7597	4.85596	1.25427	0.0109008
A0A0M3F5R6	Malto-oligosyltrehalose synthase OS=Enterobacter cloacae GN=OA46_08645 PE=4 SV=1 - [A0A0M3F5R6_ENTCL]	6.49	1	5	7	832	93.2955	5.26221	1.25408	0.0109562
A0A0P8S1P6	Transcription termination/antitermination protein nusG (Fragment) OS=Enterobacter cloacae subsp. cloacae GN=AN689_59275 PE=3 SV=1 - [A0A0P8S1P6_ENTCL]	41.46	1	4	6	82	9.10462	4.84326	1.2507	0.0119344
G2S4A0	Transaldolase OS=Enterobacter asburiae (strain LF7a) GN=tal PE=3 SV=1 - [G2S4A0_ENTAL]	27.53	1	8	27	316	35.5295	6.34131	1.24974	0.0122275
A0A0P8QNX8	Lipopolysaccharide export system protein LptA OS=Enterobacter cloacae subsp. cloacae GN=lptA PE=3 SV=1 - [A0A0P8QNX8_ENTCL]	10.99	1	2	3	182	19.7142	8.25049	1.24777	0.0128471
V5B0Z8	30S ribosomal subunit S22 family protein OS=Enterobacter cloacae S611 GN=EDP2_1064 PE=4 SV=1 - [V5B0Z8_ENTCL]	17.78	1	1	1	45	5.21771	11.3267	1.2476	0.0129041
A0A0D7L7B4	Membrane-bound lytic murein transglycosylase C OS=Enterobacter cloacae GN=mltC PE=3 SV=1 - [A0A0D7L7B4_ENTCL]	4.47	1	1	1	358	39.7333	9.08545	1.24727	0.0130089
A0A0A7ZEM6	Phosphatase OS=Enterobacter cloacae GN=LI64_08810 PE=3 SV=1 - [A0A0A7ZEM6_ENTCL]	10.83	1	2	3	157	17.8249	5.04639	1.24575	0.0135147
A0A0A7ZIA2	Ferrous iron transporter A OS=Enterobacter cloacae GN=feoA PE=4 SV=1 - [A0A0A7ZIA2_ENTCL]	17.33	1	1	1	75	8.48568	10.1401	1.2454	0.0136345
A0A0G4BG64	Sugar ABC transporter permease OS=Enterobacter cloacae GN=ABT55_07225 PE=4 SV=1 - [A0A0G4BG64_ENTCL]	1	1	1	1	804	88.9349	9.5249	1.24477	0.0138513
V3D849	50S ribosomal protein L7/L12 OS=Enterobacter cloacae UCICRE 12 GN=rplL PE=3 SV=1 - [V3D849_ENTCL]	64.17	1	10	68	120	12.1904	4.65283	1.24282	0.0145392
V5B416	Periplasmic protein CpxP OS=Enterobacter cloacae S611 GN=cpxP PE=4 SV=1 - [V5B416_ENTCL]	10.37	1	1	2	164	18.4431	8.5874	1.24203	0.0148277
A0A0P8J689	Chaperone protein DnaK OS=Enterobacter cloacae GN=dnaK PE=2 SV=1 - [A0A0P8J689_ENTCL]	48.04	2	34	123	637	69.0775	4.95752	1.23953	0.0157735
V3CTW1	Modification methylase EcoRII OS=Enterobacter cloacae UCICRE 12 GN=L423_04865 PE=4 SV=1 - [V3CTW1_ENTCL]	6.28	1	1	1	191	22.0291	4.99561	1.23935	0.0158417
V5ARS0	D,D-heptose 1,7-bisphosphate phosphatase OS=Enterobacter cloacae S611 GN=gmhB PE=3 SV=1 - [V5ARS0_ENTCL]	5.85	1	1	3	188	20.9673	4.85596	1.23764	0.016523
A0A0P8TEL3	Methionine--tRNA ligase OS=Enterobacter cloacae subsp. cloacae GN=metG PE=3 SV=1 - [A0A0P8TEL3_ENTCL]	31.31	1	15	24	677	76.1271	5.52881	1.23625	0.017096
A0A0W2IN64	6-phosphogluconate dehydrogenase, decarboxylating OS=Enterobacter hormaechei subsp. oharae GN=ASU65_12785 PE=3 SV=1 - [A0A0W2IN64_9ENTR]	40.81	1	16	91	468	51.3604	5.42725	1.23599	0.0172066
A0A0A7ZBK3	Amino acid ABC transporter permease OS=Enterobacter cloacae GN=LI64_06485 PE=3 SV=1 - [A0A0A7ZBK3_ENTCL]	12.05	2	2	2	224	24.8285	9.43701	1.23573	0.0173156
A0A0X6TF90	dTDP-glucose 4,6-dehydratase OS=Enterobacter cloacae GN=AWS29_06215 PE=4 SV=1 - [A0A0X6TF90_ENTCL]	9.42	1	2	6	361	40.5432	5.61768	1.23378	0.0181588
A0A0P8QMX3	Transcriptional regulator OS=Enterobacter cloacae subsp. cloacae GN=AN689_47660 PE=4 SV=1 - [A0A0P8QMX3_ENTCL]	5.19	1	1	1	212	23.8947	8.86572	1.23374	0.0181776
W0BI65	Protein GrpE OS=Enterobacter cloacae P101 GN=grpE PE=3 SV=1 - [W0BI65_ENTCL]	23.86	2	5	6	197	21.8132	4.76709	1.23301	0.0185013
A0A0A0ZEY3	Flagellar motor protein MotB OS=Enterobacter cloacae GN=motB PE=4 SV=1 - [A0A0A0ZEY3_ENTCL]	24.6	1	6	9	309	34.0047	9.12939	1.23182	0.0190438
A0A0F3Y857	Periplasmic protein OS=Enterobacter cloacae GN=RZ87_21130 PE=4 SV=1 - [A0A0F3Y857_ENTCL]	18.9	1	4	7	164	18.5943	9.33447	1.23163	0.0191319
W0BGD8	Signal recognition particle protein OS=Enterobacter cloacae P101 GN=ffh PE=3 SV=1 - [W0BGD8_ENTCL]	41.28	1	15	34	453	49.7053	9.5249	1.23093	0.0194593
A0A0M3F454	Glucose-6-phosphate isomerase OS=Enterobacter cloacae GN=pgi PE=3 SV=1 - [A0A0M3F454_ENTCL]	25.32	1	10	24	549	61.3089	6.17627	1.23077	0.0195367
A0A0A3YPA2	DNA topoisomerase 4 subunit B OS=Enterobacter cancerogenus GN=parE PE=3 SV=1 - [A0A0A3YPA2_9ENTR]	11.41	1	6	9	631	69.9729	5.79541	1.23066	0.0195868
E3G7H5	Pyrroline-5-carboxylate reductase OS=Enterobacter lignolyticus (strain SCF1) GN=proC PE=3 SV=1 - [E3G7H5_ENTLS]	12.27	1	3	9	269	27.9964	5.96045	1.23054	0.0196467
A0A0E2K1L0	6-N-hydroxylaminopurine resistance protein OS=Enterobacter cloacae EC_38VIM1 GN=L799_21225 PE=4 SV=1 - [A0A0E2K1L0_ENTCL]	5.38	1	1	3	223	25.1975	6.60986	1.22968	0.020056
V5AX53	Extended Signal Peptide of Type V secretion system family protein OS=Enterobacter cloacae S611 GN=EDP2_506 PE=4 SV=1 - [V5AX53_ENTCL]	1.01	2	2	2	2176	215.166	5.04639	1.2296	0.0200954
W0BTJ1	Ribonuclease R OS=Enterobacter cloacae P101 GN=rnr PE=3 SV=1 - [W0BTJ1_ENTCL]	22.76	1	16	34	813	92.1673	8.14795	1.2284	0.0206872
A0A0H3CUA9	Uncharacterized protein OS=Enterobacter cloacae subsp. cloacae (strain ATCC 13047 / DSM 30054 / NBRC 13535 / NCDC 279-56) GN=ECL_04702 PE=4 SV=1 - [A0A0H3CUA9_ENTCC]	73.33	1	3	66	45	4.70353	8.83643	1.22813	0.0208204
A0A0F3ZPP4	Uncharacterized protein OS=Enterobacter cloacae GN=SG66_05925 PE=4 SV=1 - [A0A0F3ZPP4_ENTCL]	7.75	2	2	3	284	31.6363	4.71631	1.22803	0.0208683
G2SCB1	Uncharacterized protein OS=Enterobacter asburiae (strain LF7a) GN=Entas_3777 PE=4 SV=1 - [G2SCB1_ENTAL]	7.38	1	1	1	122	14.0824	8.90967	1.2276	0.0210892
E3G6A3	Chaperone protein HtpG OS=Enterobacter lignolyticus (strain SCF1) GN=htpG PE=3 SV=1 - [E3G6A3_ENTLS]	29.97	1	17	35	624	70.9989	5.19873	1.22751	0.0211341
A0A0M3F6U9	LysR family transcriptional regulator OS=Enterobacter cloacae GN=OA46_07675 PE=4 SV=1 - [A0A0M3F6U9_ENTCL]	5.03	1	1	1	298	33.4725	7.06396	1.22335	0.0233406
A0A0F3YNW6	Uncharacterized protein OS=Enterobacter cloacae GN=RZ87_04415 PE=4 SV=1 - [A0A0F3YNW6_ENTCL]	7.04	1	3	5	412	45.872	8.95361	1.22319	0.0234325
A0A0H3CHV7	Aldo/keto reductase OS=Enterobacter cloacae subsp. cloacae (strain ATCC 13047 / DSM 30054 / NBRC 13535 / NCDC 279-56) GN=ECL_01176 PE=4 SV=1 - [A0A0H3CHV7_ENTCC]	22.22	2	6	17	324	36.0933	5.13525	1.22258	0.0237709
A0A0A6FCA0	Transposase OS=Enterobacter cloacae GN=LI62_00225 PE=4 SV=1 - [A0A0A6FCA0_ENTCL]	0.69	1	1	1	1009	115.944	8.5874	1.22123	0.024546
A0A0M3EX08	Conjugal transfer protein TraT OS=Enterobacter cloacae GN=OA46_20415 PE=4 SV=1 - [A0A0M3EX08_ENTCL]	4.12	1	1	1	243	25.8602	8.79248	1.221	0.0246794
A0A0P8R858	Iron-binding protein IscA OS=Enterobacter cloacae subsp. cloacae GN=iscA PE=3 SV=1 - [A0A0P8R858_ENTCL]	13.08	1	1	1	107	11.4946	4.88135	1.22026	0.0251181
A0A0F4BSA3	Trigger factor OS=Enterobacter cloacae GN=tig PE=3 SV=1 - [A0A0F4BSA3_ENTCL]	39.12	1	16	73	432	48.1477	4.89404	1.21993	0.0253138
A0A0M3F275	Bifunctional protein GlmU OS=Enterobacter cloacae GN=glmU PE=3 SV=1 - [A0A0M3F275_ENTCL]	8.77	1	4	8	456	49.2005	6.37939	1.21851	0.0261701
E3G491	Uncharacterized protein OS=Enterobacter lignolyticus (strain SCF1) GN=Entcl_0832 PE=4 SV=1 - [E3G491_ENTLS]	15.64	2	4	10	243	26.2745	7.47412	1.21757	0.0267587
V5AZ53	TonB-system energizer ExbB OS=Enterobacter cloacae S611 GN=exbB PE=3 SV=1 - [V5AZ53_ENTCL]	5.35	1	1	2	243	26.1779	9.39307	1.21574	0.0279317
A0A0X4CSJ3	UDP-2,4-diacetamido-2,4, 6-trideoxy-beta-L-altropyranose hydrolase OS=Enterobacter cloacae GN=AWI16_05575 PE=4 SV=1 - [A0A0X4CSJ3_ENTCL]	1.37	1	1	1	511	57.1813	6.29053	1.21505	0.0283838
A0A0P8SGN5	Glycine/betaine ABC transporter OS=Enterobacter cloacae subsp. cloacae GN=AN689_34880 PE=4 SV=1 - [A0A0P8SGN5_ENTCL]	11.6	3	6	6	500	54.8321	7.23975	1.21496	0.0284439
V5AW29	UPF0312 protein EDP2_249 OS=Enterobacter cloacae S611 GN=EDP2_249 PE=3 SV=1 - [V5AW29_ENTCL]	27.75	1	5	8	191	20.7657	6.21436	1.21397	0.0291079
A0A0F4BG09	Membrane protein OS=Enterobacter cloacae GN=SG71_15660 PE=4 SV=1 - [A0A0F4BG09_ENTCL]	12.21	1	1	1	131	15.0839	8.93896	1.21349	0.0294349
A0A0H3CU96	50S ribosomal protein L14 OS=Enterobacter cloacae subsp. cloacae (strain ATCC 13047 / DSM 30054 / NBRC 13535 / NCDC 279-56) GN=rplN PE=3 SV=1 - [A0A0H3CU96_ENTCC]	35.04	1	4	9	117	12.8161	10.5942	1.21291	0.0298329
A0A0A7ZFK3	5'-deoxynucleotidase LI64_14805 OS=Enterobacter cloacae GN=LI64_14805 PE=3 SV=1 - [A0A0A7ZFK3_ENTCL]	5.53	1	1	2	199	22.9397	5.60498	1.21065	0.0314344
A0A0M3F0L9	Periplasmic repressor CpxP OS=Enterobacter cloacae GN=cpxP PE=4 SV=1 - [A0A0M3F0L9_ENTCL]	20.48	1	2	3	166	18.8092	7.7085	1.20981	0.0320441
A0A0F3WW91	Flagellar biosynthetic protein FliP OS=Enterobacter cloacae GN=fliP PE=3 SV=1 - [A0A0F3WW91_ENTCL]	5.31	1	1	1	245	26.7784	6.771	1.20976	0.0320814
A0A0P8M7N3	tRNA-dihydrouridine synthase B (Fragment) OS=Enterobacter cloacae GN=AN674_29045 PE=4 SV=1 - [A0A0P8M7N3_ENTCL]	14.38	1	1	1	146	16.4405	7.21045	1.20919	0.0325089
A0A0A3YT55	Lon protease OS=Enterobacter cancerogenus GN=lon PE=2 SV=1 - [A0A0A3YT55_9ENTR]	38.65	1	24	44	784	87.3318	6.354	1.20871	0.0328651
A0A0A4A5I1	Chemotaxis protein CheW OS=Enterobacter cancerogenus GN=NH00_03355 PE=4 SV=1 - [A0A0A4A5I1_9ENTR]	5.45	1	1	1	165	18.2456	4.4751	1.20834	0.0331463
A0A0P8QTD8	Flagellar hook-associated protein 2 OS=Enterobacter cloacae subsp. cloacae GN=AN685_17175 PE=3 SV=1 - [A0A0P8QTD8_ENTCL]	2.57	1	1	1	467	49.1498	5.38916	1.20805	0.0333735
A0A0A3ZLJ5	DNA-directed RNA polymerase subunit alpha OS=Enterobacter cancerogenus GN=rpoA PE=3 SV=1 - [A0A0A3ZLJ5_9ENTR]	75.38	1	17	62	329	36.4451	5.05908	1.20748	0.0338069
V5AZM5	MarR family protein OS=Enterobacter cloacae S611 GN=EDP2_2662 PE=4 SV=1 - [V5AZM5_ENTCL]	28.98	1	5	8	176	20.6364	6.04932	1.20684	0.0343071
A0A0X4AP15	Glycine/betaine ABC transporter substrate-binding protein OS=Enterobacter cloacae GN=proX PE=4 SV=1 - [A0A0X4AP15_ENTCL]	20.13	5	5	9	308	33.8637	6.53662	1.20625	0.0347755
A0A0X6NQP1	Disulfide bond formation protein DsbA OS=Enterobacter cloacae GN=AWS42_07600 PE=4 SV=1 - [A0A0X6NQP1_ENTCL]	3.06	1	1	1	360	39.405	9.39307	1.20539	0.0354578
A0A0P8SL74	Uncharacterized protein OS=Enterobacter cloacae subsp. cloacae GN=AN696_26320 PE=4 SV=1 - [A0A0P8SL74_ENTCL]	8.33	1	1	1	264	30.6164	9.5249	1.20489	0.0358684
E3G484	Mannitol repressor, MtlR OS=Enterobacter lignolyticus (strain SCF1) GN=Entcl_0825 PE=4 SV=1 - [E3G484_ENTLS]	14.79	1	1	2	169	19.1067	4.61475	1.204	0.0365982
D2ZJ44	Chaperone protein ClpB OS=Enterobacter cancerogenus ATCC 35316 GN=clpB PE=3 SV=1 - [D2ZJ44_9ENTR]	44.02	3	30	88	861	95.7741	5.56689	1.20249	0.0378767
A0A0A7ZH43	Nucleoside triphosphate hydrolase OS=Enterobacter cloacae GN=LI64_03790 PE=3 SV=1 - [A0A0A7ZH43_ENTCL]	5.38	1	1	1	130	14.7676	4.84326	1.20141	0.0388094
E3G1G6	Aspartate ammonia-lyase OS=Enterobacter lignolyticus (strain SCF1) GN=Entcl_4014 PE=3 SV=1 - [E3G1G6_ENTLS]	42.47	1	14	75	478	52.2806	5.2749	1.20117	0.0390231
V5AH75	Mechanosensitive ion channel family protein OS=Enterobacter cloacae S611 GN=EDP2_2079 PE=4 SV=1 - [V5AH75_ENTCL]	5.95	2	6	8	1110	124.086	6.97607	1.20058	0.039542
A0A0G4BIJ3	Formate dehydrogenase OS=Enterobacter cloacae GN=ABT55_14090 PE=4 SV=1 - [A0A0G4BIJ3_ENTCL]	11.08	1	6	11	803	89.8267	6.43018	1.20012	0.0399483
V5B767	Pyridoxal-phosphate dependent enzyme family protein OS=Enterobacter cloacae S611 GN=EDP2_3556 PE=4 SV=1 - [V5B767_ENTCL]	19.43	5	5	10	350	38.9284	5.71924	0.445844	6.17119e-16
A0A0N8N237	UPF0246 protein AN689_31410 OS=Enterobacter cloacae subsp. cloacae GN=AN689_31410 PE=3 SV=1 - [A0A0N8N237_ENTCL]	10.51	2	3	3	257	29.186	6.31592	0.466167	2.19626e-14
A0A0M3F5H2	Oligoribonuclease OS=Enterobacter cloacae GN=orn PE=3 SV=1 - [A0A0M3F5H2_ENTCL]	9.94	1	2	2	181	20.8285	5.0083	0.47391	7.82246e-14
V5AV43	Acetylornithine deacetylase OS=Enterobacter cloacae S611 GN=argE PE=3 SV=1 - [V5AV43_ENTCL]	19.06	2	5	8	383	42.2633	5.49072	0.48967	9.00001e-13
A0A0A4A500	S-ribosylhomocysteine lyase OS=Enterobacter cancerogenus GN=luxS PE=3 SV=1 - [A0A0A4A500_9ENTR]	19.3	1	2	9	171	19.2517	5.93506	0.504407	7.51853e-12
A0A0P8QH40	Peptide ABC transporter ATP-binding protein OS=Enterobacter cloacae subsp. cloacae GN=dppD PE=4 SV=1 - [A0A0P8QH40_ENTCL]	14.68	1	4	7	327	35.7025	6.63916	0.510068	1.63424e-11
A0A0X6PNI1	Integrase OS=Enterobacter cloacae GN=AWS35_14735 PE=4 SV=1 - [A0A0X6PNI1_ENTCL]	5.17	1	1	1	387	44.9433	9.68604	0.539518	6.73589e-10
A0A0P8NMM0	Glycine cleavage system transcriptional repressor (Fragment) OS=Enterobacter cloacae subsp. cloacae GN=gcvR PE=4 SV=1 - [A0A0P8NMM0_ENTCL]	26.53	1	1	2	49	5.29356	5.66846	0.540412	7.48165e-10
A0A0M3F1F3	Cytoplasmic asparaginase I OS=Enterobacter cloacae GN=ansA PE=3 SV=1 - [A0A0M3F1F3_ENTCL]	15.68	1	2	3	338	37.0838	5.96045	0.554338	3.62973e-09
A0A0X4BS12	Peptide ABC transporter substrate-binding protein OS=Enterobacter cloacae GN=AWI15_17370 PE=4 SV=1 - [A0A0X4BS12_ENTCL]	46.92	1	19	76	535	60.0853	7.1958	0.593014	1.75603e-07
A0A0K2QTX6	50S ribosomal protein L2 (Fragment) OS=Enterobacter cloacae subsp. cloacae GN=rplB PE=4 SV=1 - [A0A0K2QTX6_ENTCL]	50.99	1	11	51	202	21.8736	10.3892	0.60773	6.44155e-07
A0A102BEV6	4-aminobutyrate aminotransferase OS=Enterobacter cloacae GN=AWI23_19370 PE=4 SV=1 - [A0A102BEV6_ENTCL]	16.15	1	4	10	421	45.4772	6.46826	0.616719	1.36435e-06
A0A0H3CF37	Carbamate kinase OS=Enterobacter cloacae subsp. cloacae (strain ATCC 13047 / DSM 30054 / NBRC 13535 / NCDC 279-56) GN=ECL_00670 PE=3 SV=1 - [A0A0H3CF37_ENTCC]	4.29	1	1	1	303	32.2209	5.40186	0.617347	1.43609e-06
V5A6H1	Bacterial extracellular solute-binding s, 3 family protein OS=Enterobacter cloacae S611 GN=EDP2_415 PE=3 SV=1 - [V5A6H1_ENTCL]	5.11	1	1	1	274	28.9866	8.66064	0.624233	2.49395e-06
A0A0G4BMY2	2,4-dienoyl-CoA reductase OS=Enterobacter cloacae GN=fadH PE=4 SV=1 - [A0A0G4BMY2_ENTCL]	5.5	1	3	5	673	72.4183	6.7417	0.626031	2.87202e-06
A0A0H3CKZ9	Cytochrome bd-I oxidase subunit I OS=Enterobacter cloacae subsp. cloacae (strain ATCC 13047 / DSM 30054 / NBRC 13535 / NCDC 279-56) GN=ECL_02999 PE=4 SV=1 - [A0A0H3CKZ9_ENTCC]	12.26	2	6	25	522	58.154	7.10791	0.627248	3.15798e-06
A0A0N8M0F1	RNA polymerase sigma-54 factor OS=Enterobacter cloacae GN=AN674_11655 PE=3 SV=1 - [A0A0N8M0F1_ENTCL]	16.77	1	5	8	477	54.1073	4.70361	0.629489	3.75529e-06
A0A0P8PYF5	Galactokinase OS=Enterobacter cloacae subsp. cloacae GN=galK PE=3 SV=1 - [A0A0P8PYF5_ENTCL]	3.4	1	1	2	382	41.4109	5.47803	0.6315	4.38008e-06
A0A0K0I849	Cold shock-like protein CspB OS=Enterobacter cloacae GN=cspB PE=4 SV=1 - [A0A0K0I849_ENTCL]	26.39	2	2	2	72	7.79006	8.76318	0.63368	5.16689e-06
V5B7B6	Lactose operon repressor OS=Enterobacter cloacae S611 GN=lacI PE=4 SV=1 - [V5B7B6_ENTCL]	5.29	1	2	2	359	38.1869	7.89893	0.634758	5.60303e-06
A0A0A3YSA4	Peptide ABC transporter substrate-binding protein OS=Enterobacter cancerogenus GN=NH00_19765 PE=4 SV=1 - [A0A0A3YSA4_9ENTR]	8.26	1	4	5	545	61.3393	6.12549	0.636944	6.59557e-06
V5CQ10	Uncharacterized protein OS=Enterobacter cloacae S611 GN=EDP2_797 PE=4 SV=1 - [V5CQ10_ENTCL]	8.4	1	1	1	262	28.5413	6.32861	0.644525	1.14607e-05
A0A0M1RA01	Protoporphyrinogen oxidase OS=Enterobacter cloacae subsp. dissolvens SDM GN=hemG PE=4 SV=1 - [A0A0M1RA01_ENTCL]	8.29	1	2	2	181	21.162	9.94971	0.645575	1.23527e-05
G2S0L7	Formate dehydrogenase, alpha subunit OS=Enterobacter asburiae (strain LF7a) GN=Entas_0316 PE=4 SV=1 - [G2S0L7_ENTAL]	7.27	1	4	4	715	79.2602	6.1001	0.653592	2.16234e-05
V3HIS9	Uncharacterized protein OS=Enterobacter cloacae BWH 31 GN=L402_02028 PE=4 SV=1 - [V3HIS9_ENTCL]	1.81	1	1	1	497	56.4216	6.20166	0.657132	2.75024e-05
V5ACL4	Glycerol-3-phosphate dehydrogenase, anaerobic, C subunit OS=Enterobacter cloacae S611 GN=glpC PE=4 SV=1 - [V5ACL4_ENTCL]	10.35	4	4	5	396	43.9082	8.45557	0.657541	2.82701e-05
A0A0P8Q9W9	Hydrolase (Fragment) OS=Enterobacter cloacae subsp. cloacae GN=AN689_56465 PE=4 SV=1 - [A0A0P8Q9W9_ENTCL]	7.46	1	1	3	134	15.2445	5.69385	0.658826	3.08101e-05
A0A0A3Z4X3	Uncharacterized protein OS=Enterobacter cancerogenus GN=NH00_00030 PE=4 SV=1 - [A0A0A3Z4X3_9ENTR]	44.78	1	3	4	134	14.4802	5.85889	0.663956	4.32199e-05
A0A0F3XSE0	Fructokinase OS=Enterobacter cloacae GN=SG66_05375 PE=4 SV=1 - [A0A0F3XSE0_ENTCL]	14.62	1	2	10	301	32.2721	5.26221	0.664195	4.38992e-05
A0A0A3YZ14	O-antigen biosynthesis protein OS=Enterobacter cancerogenus GN=NH00_09570 PE=4 SV=1 - [A0A0A3YZ14_9ENTR]	1.71	1	1	1	1171	131.679	6.13818	0.664808	4.56816e-05
A0A0P8QZ28	Isocitrate lyase OS=Enterobacter cloacae subsp. cloacae GN=AN689_35585 PE=4 SV=1 - [A0A0P8QZ28_ENTCL]	17.05	1	6	32	434	47.6686	5.31299	0.665432	4.75673e-05
A0A0F4BI63	Membrane protein OS=Enterobacter cloacae GN=ompX PE=4 SV=1 - [A0A0F4BI63_ENTCL]	35.47	1	5	47	172	18.5961	8.03076	0.666011	4.9379e-05
A0A0M3F0R5	Uncharacterized protein OS=Enterobacter cloacae GN=OA46_17565 PE=4 SV=1 - [A0A0M3F0R5_ENTCL]	26.79	2	3	5	112	13.0714	5.90967	0.666408	5.06606e-05
A0A0P8QU23	Uncharacterized protein OS=Enterobacter cloacae subsp. cloacae GN=AN689_38740 PE=4 SV=1 - [A0A0P8QU23_ENTCL]	21.09	1	4	5	313	35.2038	6.18896	0.666943	5.24318e-05
A0A0P8QD46	Uncharacterized protein OS=Enterobacter cloacae subsp. cloacae GN=AN689_30960 PE=4 SV=1 - [A0A0P8QD46_ENTCL]	7.96	1	1	1	113	12.4151	5.08447	0.671975	7.21516e-05
V5AW44	Gamma-glutamyl phosphate reductase OS=Enterobacter cloacae S611 GN=proA PE=3 SV=1 - [V5AW44_ENTCL]	9.83	1	4	5	417	44.9085	5.74463	0.674525	8.45656e-05
E3G4X4	Glycine dehydrogenase (decarboxylating) OS=Enterobacter lignolyticus (strain SCF1) GN=gcvP PE=3 SV=1 - [E3G4X4_ENTLS]	31.45	2	21	61	957	104.487	5.98584	0.678402	0.000107259
A0A0A6GLJ4	Anthranilate phosphoribosyltransferase OS=Enterobacter cloacae GN=trpD PE=3 SV=1 - [A0A0A6GLJ4_ENTCL]	5.08	1	2	4	531	56.7181	6.23975	0.68378	0.000148042
A0A0M3EYV8	Stress-induced protein OS=Enterobacter cloacae GN=OA46_17670 PE=4 SV=1 - [A0A0M3EYV8_ENTCL]	38.98	4	4	4	59	6.01086	10.6089	0.684524	0.000154692
A0A0X4EQ73	Intracellular growth attenuator protein igaA OS=Enterobacter cloacae GN=AWI28_15470 PE=4 SV=1 - [A0A0X4EQ73_ENTCL]	4.08	1	3	3	711	79.588	6.07471	0.688085	0.000190461
A0A0A3ZKW9	Universal stress protein UspE OS=Enterobacter cancerogenus GN=NH00_25505 PE=4 SV=1 - [A0A0A3ZKW9_9ENTR]	22.33	1	5	14	318	36.0594	5.2749	0.688593	0.000196139
A0A0X4BW23	Maltose ABC transporter substrate-binding protein MalE OS=Enterobacter cloacae GN=malE PE=4 SV=1 - [A0A0X4BW23_ENTCL]	32.83	1	10	41	396	43.1894	7.43018	0.693316	0.000256828
A0A0X6KBC4	Carbamoyl phosphate synthase large subunit OS=Enterobacter cloacae GN=carB PE=4 SV=1 - [A0A0X6KBC4_ENTCL]	35.1	1	24	39	1074	118.014	5.22412	0.693326	0.000256972
A0A0F3ZLB9	Phosphopentomutase OS=Enterobacter cloacae GN=SG66_14035 PE=3 SV=1 - [A0A0F3ZLB9_ENTCL]	33.42	1	9	23	407	44.301	5.24951	0.694482	0.00027424
E3G8Z8	Hydrogenase (NiFe) small subunit HydA OS=Enterobacter lignolyticus (strain SCF1) GN=Entcl_2468 PE=4 SV=1 - [E3G8Z8_ENTLS]	3.2	1	1	1	375	40.0631	6.78564	0.695143	0.000284586
V5AWF5	Ribulokinase OS=Enterobacter cloacae S611 GN=araB PE=3 SV=1 - [V5AWF5_ENTCL]	3.37	1	1	1	563	60.9677	5.60498	0.69552	0.00029064
A0A0E2JPG5	Aldehyde dehydrogenase OS=Enterobacter cloacae EC_38VIM1 GN=L799_18580 PE=3 SV=1 - [A0A0E2JPG5_ENTCL]	15.43	1	5	8	512	56.3064	5.5415	0.697966	0.000332874
A0A0P8JCF9	Fatty acid metabolism regulator protein OS=Enterobacter cloacae GN=fadR PE=3 SV=1 - [A0A0P8JCF9_ENTCL]	44.35	1	7	10	239	26.942	7.02002	0.701047	0.000394001
A0A0A6HQN3	Glucose-6-phosphate 1-dehydrogenase OS=Enterobacter cloacae GN=zwf PE=3 SV=1 - [A0A0A6HQN3_ENTCL]	38.49	1	21	52	491	55.7854	5.64307	0.701091	0.000394932
E3G0W4	50S ribosomal protein L27 OS=Enterobacter lignolyticus (strain SCF1) GN=rpmA PE=3 SV=1 - [E3G0W4_ENTLS]	22.35	1	2	3	85	9.11892	10.814	0.702724	0.000431395
A0A0P8QAY7	S-formylglutathione hydrolase OS=Enterobacter cloacae subsp. cloacae GN=AN689_31110 PE=4 SV=1 - [A0A0P8QAY7_ENTCL]	2.88	1	1	1	278	31.1691	5.19873	0.704789	0.000481849
V5B2C3	Glycerol-3-phosphate dehydrogenase OS=Enterobacter cloacae S611 GN=glpA PE=3 SV=1 - [V5B2C3_ENTCL]	20.19	5	9	16	540	58.9693	7.07861	0.708994	0.000601448
A0A0F3ZKH6	Glycine dehydrogenase (decarboxylating) OS=Enterobacter cloacae GN=gcvP PE=3 SV=1 - [A0A0F3ZKH6_ENTCL]	25.39	1	17	46	957	104.448	6.0874	0.709289	0.000610787
F5RZY4	NADP-dependent malate dehydrogenase (Oxaloacetate-decarboxylating) OS=Enterobacter hormaechei ATCC 49162 GN=maeB PE=3 SV=1 - [F5RZY4_9ENTR]	24.37	1	16	56	759	82.3386	5.35107	0.70981	0.000627553
D2ZKB7	Antioxidant, AhpC/TSA family OS=Enterobacter cancerogenus ATCC 35316 GN=ENTCAN_08980 PE=4 SV=1 - [D2ZKB7_9ENTR]	14.97	1	3	5	187	19.9082	7.44482	0.710325	0.000644543
A0A0X4GCB8	Elongation factor Tu (Fragment) OS=Enterobacter cloacae GN=tuf PE=4 SV=1 - [A0A0X4GCB8_ENTCL]	78.9	1	20	260	327	36.0575	5.08447	0.710886	0.00066353
V5CSA9	D-cysteine desulfhydrase OS=Enterobacter cloacae S611 GN=dcyD PE=3 SV=1 - [V5CSA9_ENTCL]	21.04	3	7	12	328	35.1993	5.18604	0.712764	0.000730859
D2ZEU9	Glycerol-3-phosphate dehydrogenase OS=Enterobacter cancerogenus ATCC 35316 GN=glpA PE=3 SV=1 - [D2ZEU9_9ENTR]	10.52	1	5	8	542	58.9943	6.7124	0.714036	0.000779847
E3G2G4	Transcriptional regulator, IclR family OS=Enterobacter lignolyticus (strain SCF1) GN=Entcl_4148 PE=4 SV=1 - [E3G2G4_ENTLS]	29.56	2	5	9	274	29.5785	8.33838	0.714198	0.000786297
A0A0N8MXB7	Uncharacterized protein OS=Enterobacter cloacae subsp. cloacae GN=AN689_36460 PE=4 SV=1 - [A0A0N8MXB7_ENTCL]	6.97	1	6	7	1018	113.348	7.81104	0.714464	0.000796996
V5AX94	Universal stress protein G OS=Enterobacter cloacae S611 GN=uspG PE=4 SV=1 - [V5AX94_ENTCL]	49.3	5	5	10	142	16.0603	6.84424	0.714754	0.000808805
A0A0A6GY44	Alpha-1,4 glucan phosphorylase OS=Enterobacter cloacae GN=malP_2 PE=3 SV=1 - [A0A0A6GY44_ENTCL]	20.25	1	14	23	815	93.2864	6.03662	0.717645	0.000935428
A0A0F4BWN6	Homocysteine methyltransferase OS=Enterobacter cloacae GN=SG71_02055 PE=4 SV=1 - [A0A0F4BWN6_ENTCL]	15.81	1	3	5	310	33.3839	5.49072	0.719075	0.00100444
A0A0H3CHN7	Gamma-aminobutyraldehyde dehydrogenase OS=Enterobacter cloacae subsp. cloacae (strain ATCC 13047 / DSM 30054 / NBRC 13535 / NCDC 279-56) GN=prr PE=3 SV=1 - [A0A0H3CHN7_ENTCC]	32.28	4	10	24	474	50.6878	6.21436	0.720012	0.0010521
A0A0F3YAZ0	Octaprenyl diphosphate synthase OS=Enterobacter cloacae GN=RZ87_19605 PE=3 SV=1 - [A0A0F3YAZ0_ENTCL]	17.03	1	3	5	323	35.1978	4.80518	0.720731	0.00109
V5CY97	Transcriptional regulatory protein OS=Enterobacter cloacae S611 GN=dcuR PE=4 SV=1 - [V5CY97_ENTCL]	5.44	1	1	2	239	27.0168	5.42725	0.721943	0.00115676
A0A0P8Q8A4	Ribosomal protein S12 methylthiotransferase accessory factor YcaO OS=Enterobacter cloacae subsp. cloacae GN=AN689_49920 PE=4 SV=1 - [A0A0P8Q8A4_ENTCL]	11.95	1	6	7	586	65.4502	4.55127	0.726776	0.00146065
A0A0F3YCJ7	Phenylalanine--tRNA ligase beta subunit OS=Enterobacter cloacae GN=pheT PE=3 SV=1 - [A0A0F3YCJ7_ENTCL]	24.91	1	15	28	795	86.986	5.17334	0.726926	0.0014712
A0A0X4CLT8	Carbon-nitrogen hydrolase (Fragment) OS=Enterobacter cloacae GN=AWI17_01740 PE=4 SV=1 - [A0A0X4CLT8_ENTCL]	10.5	1	2	2	200	23.0085	6.7417	0.727218	0.00149174
A0A0P8UGF6	L-arabinose isomerase OS=Enterobacter cloacae subsp. cloacae GN=araA PE=3 SV=1 - [A0A0P8UGF6_ENTCL]	7	1	3	3	500	55.9841	6.34131	0.727508	0.0015125
V5AH19	Uncharacterized protein OS=Enterobacter cloacae S611 GN=EDP2_3920 PE=4 SV=1 - [V5AH19_ENTCL]	36.49	1	1	2	74	8.6062	6.53662	0.72889	0.00161473
E3G3A4	Glutamate-ammonia-ligase adenylyltransferase OS=Enterobacter lignolyticus (strain SCF1) GN=glnE PE=3 SV=1 - [E3G3A4_ENTLS]	5.6	1	5	6	946	107.893	5.64307	0.729802	0.00168549
A0A0D9IZL9	ABC transporter ATP-binding protein OS=Enterobacter cloacae GN=SG66_07445 PE=4 SV=1 - [A0A0D9IZL9_ENTCL]	24.6	1	5	5	252	28.6136	7.28369	0.729802	0.00168549
E3G1S0	Uncharacterized protein OS=Enterobacter lignolyticus (strain SCF1) GN=Entcl_0598 PE=4 SV=1 - [E3G1S0_ENTLS]	15.84	1	1	3	101	10.9918	7.26904	0.731008	0.00178339
A0A0H3CG20	Arginine deiminase OS=Enterobacter cloacae subsp. cloacae (strain ATCC 13047 / DSM 30054 / NBRC 13535 / NCDC 279-56) GN=arcA PE=3 SV=1 - [A0A0H3CG20_ENTCC]	17	5	5	6	406	45.5711	5.90967	0.732385	0.00190128
A0A0P8TJL0	2-dehydro-3-deoxygluconokinase OS=Enterobacter cloacae subsp. cloacae GN=AN689_36580 PE=4 SV=1 - [A0A0P8TJL0_ENTCL]	2.56	1	1	1	312	33.3232	6.354	0.734767	0.00212165
A0A0X6PCW6	Cell division protein FtsA OS=Enterobacter cloacae GN=ftsA PE=4 SV=1 - [A0A0X6PCW6_ENTCL]	43.54	1	10	14	418	45.1063	6.12549	0.735023	0.00214666
E3G8M3	4-hydroxy-3-methylbut-2-en-1-yl diphosphate synthase (flavodoxin) OS=Enterobacter lignolyticus (strain SCF1) GN=ispG PE=3 SV=1 - [E3G8M3_ENTLS]	39.95	1	12	27	373	40.5904	6.45557	0.738184	0.00247739
A0A0P8QH73	RNA polymerase-associated protein RapA OS=Enterobacter cloacae subsp. cloacae GN=rapA PE=3 SV=1 - [A0A0P8QH73_ENTCL]	20.45	1	15	27	968	109.649	5.19873	0.739128	0.0025845
E3G580	Extracellular solute-binding protein family 5 OS=Enterobacter lignolyticus (strain SCF1) GN=Entcl_2074 PE=4 SV=1 - [E3G580_ENTLS]	11.42	1	4	7	543	61.2963	6.49365	0.73916	0.00258817
A0A0M3EY29	Phospho-2-dehydro-3-deoxyheptonate aldolase OS=Enterobacter cloacae GN=OA46_20135 PE=3 SV=1 - [A0A0M3EY29_ENTCL]	25.43	1	8	16	350	38.0174	6.32861	0.739702	0.00265162
V5ASL1	Response regulator OS=Enterobacter cloacae S611 GN=uvrY PE=4 SV=1 - [V5ASL1_ENTCL]	26.15	1	4	5	218	24.0274	6.87354	0.739938	0.00267967
A0A0U1LAD1	4-hydroxy-tetrahydrodipicolinate synthase OS=Enterobacter cloacae GN=dapA PE=3 SV=1 - [A0A0U1LAD1_ENTCL]	26.37	1	7	22	292	31.231	6.31592	0.74125	0.00284043
A0A0F3YD44	Fructokinase OS=Enterobacter cloacae GN=RZ87_17050 PE=4 SV=1 - [A0A0F3YD44_ENTCL]	11.63	1	2	9	301	32.2342	5.49072	0.742741	0.00303332
A0A0A3YZT7	Arylesterase OS=Enterobacter cancerogenus GN=NH00_06870 PE=4 SV=1 - [A0A0A3YZT7_9ENTR]	8.39	1	1	5	274	30.2281	5.12256	0.742977	0.00306493
A0A0P8QDY7	NADH dehydrogenase OS=Enterobacter cloacae subsp. cloacae GN=AN689_18815 PE=4 SV=1 - [A0A0P8QDY7_ENTCL]	28.92	1	4	9	166	18.5872	5.70654	0.743239	0.00310037
A0A0M3F335	Lipid A biosynthesis lauroyltransferase OS=Enterobacter cloacae GN=lpxL PE=3 SV=1 - [A0A0M3F335_ENTCL]	2.92	1	1	2	308	35.4341	9.5249	0.746303	0.00354182
A0A0M3F3W3	Membrane protein OS=Enterobacter cloacae GN=OA46_08855 PE=4 SV=1 - [A0A0M3F3W3_ENTCL]	14.53	1	1	4	117	11.8557	7.78174	0.748313	0.00386063
A0A0M3F255	DNA gyrase subunit B OS=Enterobacter cloacae GN=gyrB PE=3 SV=1 - [A0A0M3F255_ENTCL]	42.22	2	28	48	803	89.4717	6.01123	0.752568	0.00461939
A0A0H3CHX4	Methyl-accepting chemotaxis sensory transducer OS=Enterobacter cloacae subsp. cloacae (strain ATCC 13047 / DSM 30054 / NBRC 13535 / NCDC 279-56) GN=ECL_00581 PE=4 SV=1 - [A0A0H3CHX4_ENTCC]	4.67	1	3	4	643	70.0784	6.68311	0.753032	0.00470963
D2ZHZ0	Mannitol-1-phosphate 5-dehydrogenase OS=Enterobacter cancerogenus ATCC 35316 GN=mtlD PE=3 SV=1 - [D2ZHZ0_9ENTR]	33.59	1	12	23	387	41.5607	5.78271	0.753043	0.0047117
A0A0P8QJW0	3-isopropylmalate dehydratase large subunit OS=Enterobacter cloacae subsp. cloacae GN=leuC PE=3 SV=1 - [A0A0P8QJW0_ENTCL]	29.83	1	11	21	466	49.829	6.37939	0.753251	0.00475258
A0A0M3F6N2	Glycerophosphodiester phosphodiesterase OS=Enterobacter cloacae GN=glpQ PE=4 SV=1 - [A0A0M3F6N2_ENTCL]	18.98	1	5	10	353	40.2252	6.27783	0.754404	0.00498528
V5AV04	Dihydrodipicolinate synthetase family protein OS=Enterobacter cloacae S611 GN=EDP2_3214 PE=3 SV=1 - [V5AV04_ENTCL]	3.53	1	1	2	283	30.9817	5.70654	0.755942	0.0053109
A0A0M1R211	Succinate dehydrogenase cytochrome b556 large membrane subunit OS=Enterobacter cloacae subsp. dissolvens SDM GN=sdhC PE=4 SV=1 - [A0A0M1R211_ENTCL]	9.3	1	1	1	129	14.2709	10.1108	0.757091	0.00556606
D2ZEY7	UPF0304 protein ENTCAN_07035 OS=Enterobacter cancerogenus ATCC 35316 GN=ENTCAN_07035 PE=3 SV=1 - [D2ZEY7_9ENTR]	40.85	1	7	14	164	19.5695	6.41748	0.757729	0.00571222
A0A0G4BJP4	Enoyl-CoA hydratase OS=Enterobacter cloacae GN=ABT55_14645 PE=4 SV=1 - [A0A0G4BJP4_ENTCL]	6.6	2	2	2	288	32.6293	6.44287	0.757836	0.00573722
V5CT54	Bacterial regulatory s, lacI family protein OS=Enterobacter cloacae S611 GN=EDP2_1968 PE=4 SV=1 - [V5CT54_ENTCL]	3.23	1	1	1	341	36.9248	6.45557	0.758704	0.00594223
A0A0A7ZBV9	Cytochrome d ubiquinol oxidase subunit 2 OS=Enterobacter cloacae GN=LI64_06795 PE=4 SV=1 - [A0A0A7ZBV9_ENTCL]	5.01	2	2	6	379	42.1457	7.85498	0.758732	0.00594889
A0A0A6E389	L-serine dehydratase 2 OS=Enterobacter cloacae GN=sdaB PE=4 SV=1 - [A0A0A6E389_ENTCL]	15.38	4	6	17	455	48.6604	5.98584	0.758933	0.00599741
A0A0F3ZFZ6	Nucleoside triphosphatase OS=Enterobacter cloacae GN=SG66_15520 PE=4 SV=1 - [A0A0F3ZFZ6_ENTCL]	12.41	1	1	1	137	15.6308	4.7417	0.759722	0.00619093
A0A0M3F5G3	Phage shock protein OS=Enterobacter cloacae GN=pspF PE=4 SV=1 - [A0A0M3F5G3_ENTCL]	14.2	1	4	4	324	36.9523	6.03662	0.760213	0.006314
A0A0P8Q9P3	Mannitol-1-phosphate 5-dehydrogenase OS=Enterobacter cloacae subsp. cloacae GN=mtlD PE=3 SV=1 - [A0A0P8Q9P3_ENTCL]	23.04	1	8	14	382	41.1366	5.80811	0.760701	0.00643847
W0BVT9	Uncharacterized protein OS=Enterobacter cloacae P101 GN=M942_10070 PE=4 SV=1 - [W0BVT9_ENTCL]	2.78	1	1	1	288	32.7743	8.71924	0.761322	0.00659986
A0A0E1J6W9	Hydrolase OS=Enterobacter cloacae GN=LI62_06805 PE=4 SV=1 - [A0A0E1J6W9_ENTCL]	6.49	1	1	1	262	28.023	6.68311	0.761744	0.0067117
A0A0X4CAL6	L-glyceraldehyde 3-phosphate reductase OS=Enterobacter cloacae GN=AWI16_01220 PE=4 SV=1 - [A0A0X4CAL6_ENTCL]	26.59	1	7	9	346	38.9276	6.46826	0.763048	0.00706728
V5ATF1	Beta-lactamase superfamily domain protein OS=Enterobacter cloacae S611 GN=EDP2_1711 PE=4 SV=1 - [V5ATF1_ENTCL]	5.15	1	1	2	369	41.3001	7.02002	0.763678	0.00724475
A0A0X6Y506	L-threonine 3-dehydrogenase OS=Enterobacter cloacae GN=tdh PE=4 SV=1 - [A0A0X6Y506_ENTCL]	43.7	1	10	27	341	37.2227	6.0874	0.766405	0.00805853
A0A0F3ZQM7	Pyruvate dehydrogenase OS=Enterobacter cloacae GN=SG66_03500 PE=3 SV=1 - [A0A0F3ZQM7_ENTCL]	25.17	1	10	14	572	61.8056	6.49365	0.767014	0.00825069
A0A0M3EZF5	DNA protection during starvation protein OS=Enterobacter cloacae GN=dps PE=3 SV=1 - [A0A0M3EZF5_ENTCL]	58.08	1	9	84	167	18.6956	6.1001	0.767087	0.00827377
A0A0W2DCX3	L-threonine 3-dehydrogenase OS=Enterobacter cloacae GN=tdh PE=3 SV=1 - [A0A0W2DCX3_ENTCL]	44.87	1	10	27	341	37.1797	6.0874	0.767325	0.00835009
V5AVT3	Spermidine synthase OS=Enterobacter cloacae S611 GN=speE PE=3 SV=1 - [V5AVT3_ENTCL]	3.15	1	1	1	286	31.9396	5.63037	0.76771	0.00847507
A0A0M1R353	Phenylalanine--tRNA ligase beta subunit OS=Enterobacter cloacae subsp. dissolvens SDM GN=pheT PE=3 SV=1 - [A0A0M1R353_ENTCL]	24.91	1	15	28	795	86.81	5.23682	0.768348	0.00868531
E3G333	Isocitrate dehydrogenase kinase/phosphatase OS=Enterobacter lignolyticus (strain SCF1) GN=aceK PE=3 SV=1 - [E3G333_ENTLS]	11.06	2	5	8	597	69.0602	6.65381	0.768482	0.00872996
A0A0M3F2P3	Chorismate mutase OS=Enterobacter cloacae GN=pheA PE=4 SV=1 - [A0A0M3F2P3_ENTCL]	7.51	1	2	4	386	42.9061	6.23975	0.768529	0.00874553
A0A0X4G5G7	Transcriptional regulator OS=Enterobacter cloacae GN=AWI22_04600 PE=4 SV=1 - [A0A0X4G5G7_ENTCL]	9.38	1	1	2	224	24.8058	6.68311	0.768946	0.0088862
V5APW3	Multifunctional CCA protein OS=Enterobacter cloacae S611 GN=cca PE=3 SV=1 - [V5APW3_ENTCL]	5.81	1	1	2	413	46.273	7.1665	0.76908	0.00893191
V5AXI2	NADH oxidoreductase (Quinone), F subunit OS=Enterobacter cloacae S611 GN=nuoF PE=4 SV=1 - [V5AXI2_ENTCL]	40	1	15	29	445	48.9459	6.93213	0.77053	0.00943851
A0A0X4FDQ8	Uncharacterized protein OS=Enterobacter cloacae GN=AWI25_10465 PE=4 SV=1 - [A0A0X4FDQ8_ENTCL]	3.02	1	1	1	232	25.4915	5.85889	0.77112	0.00965163
J9V628	Elongation factor tu (Fragment) OS=Enterobacter hormaechei ATCC 49162 GN=tuf PE=4 SV=1 - [J9V628_9ENTR]	61.05	1	9	113	172	19.0739	4.61475	0.771482	0.0097844
V5AN27	Protein smtA OS=Enterobacter cloacae S611 GN=smtA PE=4 SV=1 - [V5AN27_ENTCL]	5.68	2	2	3	264	29.9572	6.91748	0.771816	0.00990826
A0A0F4BQZ6	Spermidine/putrescine ABC transporter substrate-binding protein OS=Enterobacter cloacae GN=SG71_03525 PE=4 SV=1 - [A0A0F4BQZ6_ENTCL]	27.3	2	8	12	381	42.2451	8.01611	0.773622	0.0106017
A0A0A3Z2T3	Glycine dehydrogenase (decarboxylating) OS=Enterobacter cancerogenus GN=gcvP PE=3 SV=1 - [A0A0A3Z2T3_9ENTR]	16.51	1	10	33	957	103.563	5.74463	0.773872	0.0107008
A0A0P8RNY2	Cytochrome o ubiquinol oxidase subunit II OS=Enterobacter cloacae subsp. cloacae GN=AN689_28075 PE=4 SV=1 - [A0A0P8RNY2_ENTCL]	25.4	2	4	8	315	34.9306	7.29834	0.774011	0.0107564
V5ALH4	Penicillin-binding protein 1A OS=Enterobacter cloacae S611 GN=mrcA PE=4 SV=1 - [V5ALH4_ENTCL]	10.82	2	6	7	850	93.1932	6.82959	0.774244	0.0108501
A0A0U1PQ57	Molybdenum cofactor guanylyltransferase OS=Enterobacter cloacae GN=mobA PE=3 SV=1 - [A0A0U1PQ57_ENTCL]	5.15	1	1	1	194	21.5377	6.27783	0.774507	0.0109566
G2S6G6	Nucleoside triphosphatase NudI OS=Enterobacter asburiae (strain LF7a) GN=nudI PE=3 SV=1 - [G2S6G6_ENTAL]	12.06	1	1	1	141	16.167	4.62744	0.774693	0.0110323
E3GC93	Biofilm formation regulatory protein BssS OS=Enterobacter lignolyticus (strain SCF1) GN=Entcl_2731 PE=4 SV=1 - [E3GC93_ENTLS]	79.76	1	3	3	84	9.71775	4.66553	0.774987	0.0111532
A0A0P8QLT6	Isovaleryl-CoA dehydrogenase OS=Enterobacter cloacae subsp. cloacae GN=AN689_39555 PE=3 SV=1 - [A0A0P8QLT6_ENTCL]	11.48	4	5	11	540	60.4087	7.86963	0.775011	0.0111627
A0A0A5PP44	2-oxoglutarate dehydrogenase OS=Enterobacter cloacae GN=LI64_06740 PE=4 SV=1 - [A0A0A5PP44_ENTCL]	30.48	1	21	89	935	105.011	6.50732	0.777057	0.0120355
W0BIE4	Uncharacterized protein OS=Enterobacter cloacae P101 GN=M942_07795 PE=4 SV=1 - [W0BIE4_ENTCL]	7.76	1	10	14	1650	179.517	5.19873	0.77726	0.0121252
V3I0U4	Pseudouridine synthase OS=Enterobacter cloacae BWH 31 GN=L402_02191 PE=3 SV=1 - [V3I0U4_ENTCL]	7.76	2	2	4	219	24.8249	8.04541	0.777971	0.0124438
A0A0A3YUC0	Sulfate ABC transporter substrate-binding protein OS=Enterobacter cancerogenus GN=NH00_16845 PE=4 SV=1 - [A0A0A3YUC0_9ENTR]	22.56	1	2	2	195	21.3467	8.83643	0.778277	0.0125831
A0A0A3Z5T1	Pyruvate kinase OS=Enterobacter cancerogenus GN=NH00_03020 PE=3 SV=1 - [A0A0A3Z5T1_9ENTR]	24.47	1	8	42	470	50.8893	5.73193	0.778731	0.0127921
V5AD94	NADH-quinone oxidoreductase subunit E OS=Enterobacter cloacae S611 GN=nuoE PE=4 SV=1 - [V5AD94_ENTCL]	38.55	2	5	8	166	18.4841	5.50342	0.778773	0.0128114
A0A0X4G594	Cupin OS=Enterobacter cloacae GN=AWI32_07120 PE=4 SV=1 - [A0A0X4G594_ENTCL]	15.89	1	1	1	107	11.9879	6.50732	0.779322	0.0130688
D2ZJZ4	Glycine dehydrogenase (decarboxylating) OS=Enterobacter cancerogenus ATCC 35316 GN=gcvP PE=3 SV=1 - [D2ZJZ4_9ENTR]	28.84	1	20	55	957	104.386	5.97314	0.77968	0.0132385
A0A0P8ACU2	Superoxide dismutase OS=Enterobacter cloacae subsp. cloacae GN=AN689_20520 PE=3 SV=1 - [A0A0P8ACU2_ENTCL]	42.23	1	8	25	206	22.9566	6.72705	0.780303	0.0135388
V5AMB3	Phosphotransferase enzyme family protein OS=Enterobacter cloacae S611 GN=EDP2_463 PE=4 SV=1 - [V5AMB3_ENTCL]	27.62	2	6	9	286	32.4771	4.95752	0.783022	0.0149182
V5AX29	L-arabinose-binding periplasmic protein OS=Enterobacter cloacae S611 GN=EDP2_2450 PE=3 SV=1 - [V5AX29_ENTCL]	35.89	2	8	17	326	35.1011	6.96143	0.783352	0.0150932
A0A0M3F662	Transcriptional regulator OS=Enterobacter cloacae GN=OA46_05455 PE=4 SV=1 - [A0A0M3F662_ENTCL]	9.25	1	2	2	281	32.1781	6.45557	0.783515	0.0151804
A0A0M1R7Q1	Ribonucleoside-diphosphate reductase OS=Enterobacter cloacae subsp. dissolvens SDM GN=A3UG_17610 PE=3 SV=1 - [A0A0M1R7Q1_ENTCL]	1.73	1	1	1	693	78.2554	6.34131	0.784792	0.0158781
A0A0M3F715	Amidophosphoribosyltransferase OS=Enterobacter cloacae GN=purF PE=3 SV=1 - [A0A0M3F715_ENTCL]	22.38	1	8	12	505	56.4945	5.66846	0.786571	0.0168947
A0A0P8UDD2	LacI family transcriptional regulator OS=Enterobacter cloacae subsp. cloacae GN=AN689_27395 PE=4 SV=1 - [A0A0P8UDD2_ENTCL]	39.14	2	12	18	327	35.4697	7.29834	0.788068	0.0177925
A0A0X4EKM7	2',3'-cyclic-nucleotide 2'-phosphodiesterase OS=Enterobacter cloacae GN=cpdB PE=4 SV=1 - [A0A0X4EKM7_ENTCL]	16.85	1	7	13	647	70.562	6.21436	0.788168	0.017854
G2S6N4	Thioesterase domain protein OS=Enterobacter asburiae (strain LF7a) GN=Entas_4387 PE=4 SV=1 - [G2S6N4_ENTAL]	22.49	2	5	7	329	36.8775	6.22705	0.789025	0.0183872
A0A0A0ZFT3	Uncharacterized protein OS=Enterobacter cloacae GN=AN674_08370 PE=4 SV=1 - [A0A0A0ZFT3_ENTCL]	44.78	1	3	4	134	14.5344	6.37939	0.789766	0.0188592
A0A0P8R4P1	Zinc-binding protein OS=Enterobacter cloacae subsp. cloacae GN=AN689_38915 PE=4 SV=1 - [A0A0P8R4P1_ENTCL]	5.56	1	1	1	216	24.4431	7.31299	0.790419	0.0192829
A0A0N8LZT9	Maltoporin OS=Enterobacter cloacae GN=lamB PE=2 SV=1 - [A0A0N8LZT9_ENTCL]	22.15	2	8	32	447	49.7016	5.021	0.790924	0.0196162
A0A0J1TPH9	Maf-like protein SK59_03547 OS=Enterobacter sp. BIDMC94 GN=SK59_03547 PE=3 SV=1 - [A0A0J1TPH9_9ENTR]	12.22	1	1	1	180	20.0001	5.38916	0.792139	0.0204385
E3G6P0	Oxidoreductase domain protein OS=Enterobacter lignolyticus (strain SCF1) GN=Entcl_2206 PE=4 SV=1 - [E3G6P0_ENTLS]	14.99	1	5	7	347	38.1596	6.27783	0.793344	0.0212816
V5ADM0	Galactokinase OS=Enterobacter cloacae S611 GN=galK PE=3 SV=1 - [V5ADM0_ENTCL]	13.87	3	5	8	382	41.2788	5.37646	0.793431	0.0213436
A0A0P8QHR8	Transcriptional regulator PdhR OS=Enterobacter cloacae subsp. cloacae GN=pdhR PE=4 SV=1 - [A0A0P8QHR8_ENTCL]	22.44	1	5	8	254	29.3004	6.46826	0.79452	0.0221327
A0A0A7ZD31	Succinylglutamate desuccinylase OS=Enterobacter cloacae GN=astE PE=3 SV=1 - [A0A0A7ZD31_ENTCL]	7.48	3	3	5	321	35.9505	6.75635	0.79467	0.0222429
V5B6R5	Uncharacterized protein OS=Enterobacter cloacae S611 GN=EDP2_2021 PE=4 SV=1 - [V5B6R5_ENTCL]	16.81	2	8	13	577	65.1365	9.31982	0.794876	0.0223957
A0A0E2JTI4	Mannonate dehydratase OS=Enterobacter cloacae EC_38VIM1 GN=uxuA PE=3 SV=1 - [A0A0E2JTI4_ENTCL]	18.43	2	6	10	396	44.6395	5.50342	0.795136	0.0225892
V5B1X0	Formate dehydrogenase, alpha subunit OS=Enterobacter cloacae S611 GN=EDP2_2145 PE=4 SV=1 - [V5B1X0_ENTCL]	19.5	2	8	10	559	62.518	5.40186	0.795678	0.0229982
A0A0G4BB40	Rhomboid protease GlpG OS=Enterobacter cloacae GN=glpG PE=3 SV=1 - [A0A0G4BB40_ENTCL]	6.52	1	1	1	276	30.9789	7.7085	0.796766	0.0238362
V5B6I2	Isocitrate dehydrogenase kinase/phosphatase OS=Enterobacter cloacae S611 GN=aceK PE=3 SV=1 - [V5B6I2_ENTCL]	10.48	2	5	7	582	67.5924	6.60986	0.797565	0.024468
A0A0E1J7D8	ADP-heptose--LPS heptosyltransferase OS=Enterobacter cloacae GN=LI62_01135 PE=4 SV=1 - [A0A0E1J7D8_ENTCL]	15.8	1	3	4	348	38.827	7.56201	0.798063	0.0248687
D2ZF51	Oxidoreductase, aldo/keto reductase family protein OS=Enterobacter cancerogenus ATCC 35316 GN=ENTCAN_07100 PE=4 SV=1 - [D2ZF51_9ENTR]	15.06	2	4	5	332	37.1169	6.55127	0.798097	0.0248966
A0A0U4XL32	DNA ligase B OS=Enterobacter asburiae GN=ligB PE=3 SV=1 - [A0A0U4XL32_ENTAS]	2.88	1	1	1	556	62.511	8.89502	0.798725	0.0254097
D2ZHL3	LexA repressor OS=Enterobacter cancerogenus ATCC 35316 GN=lexA PE=3 SV=1 - [D2ZHL3_9ENTR]	34.16	2	6	9	202	22.2828	6.55127	0.80089	0.0272479
A0A0N8MXA2	Histidine ABC transporter substrate-binding protein HisJ OS=Enterobacter cloacae subsp. cloacae GN=AN689_48015 PE=3 SV=1 - [A0A0N8MXA2_ENTCL]	27.31	2	8	17	260	28.0544	7.13721	0.801025	0.027366
A0A0N8MX89	Serine--tRNA ligase OS=Enterobacter cloacae subsp. cloacae GN=serS PE=3 SV=1 - [A0A0N8MX89_ENTCL]	28.6	3	10	26	430	48.4555	5.50342	0.802587	0.0287632
V5B5V3	Periplasmic oligopeptide-binding protein OS=Enterobacter cloacae S611 GN=oppA PE=4 SV=1 - [V5B5V3_ENTCL]	49.36	5	22	88	543	61.0714	6.93213	0.802593	0.0287689
A0A0P8Q796	2-octaprenyl-6-methoxyphenyl hydroxylase OS=Enterobacter cloacae subsp. cloacae GN=AN689_47820 PE=4 SV=1 - [A0A0P8Q796_ENTCL]	3.57	1	1	2	392	42.6059	6.80029	0.802827	0.0289831
A0A0N8N244	GTP-binding protein OS=Enterobacter cloacae subsp. cloacae GN=AN689_31710 PE=4 SV=1 - [A0A0N8N244_ENTCL]	4.72	1	2	2	318	35.5422	4.84326	0.803387	0.0295016
A0A0P8RCW6	DNA helicase OS=Enterobacter cloacae subsp. cloacae GN=helD PE=4 SV=1 - [A0A0P8RCW6_ENTCL]	3.36	1	2	2	684	77.8594	7.48877	0.803408	0.0295216
A0A0G4BLB4	Glycerophosphodiester phosphodiesterase OS=Enterobacter cloacae GN=glpQ PE=4 SV=1 - [A0A0G4BLB4_ENTCL]	17.14	1	5	9	350	39.645	6.53662	0.803525	0.0296306
A0A0W2L0Y7	Chemotaxis protein OS=Enterobacter kobei GN=ASV01_09000 PE=4 SV=1 - [A0A0W2L0Y7_9ENTR]	12.82	1	4	6	515	55.0773	5.22412	0.804142	0.0302134
V5ALM6	Putative inner membrane protein OS=Enterobacter cloacae S611 GN=EDP2_2258 PE=4 SV=1 - [V5ALM6_ENTCL]	1.7	1	1	2	530	60.1453	8.77783	0.804167	0.0302369
E3G3R2	Galactose-1-phosphate uridylyltransferase OS=Enterobacter lignolyticus (strain SCF1) GN=Entcl_3072 PE=3 SV=1 - [E3G3R2_ENTLS]	14.66	1	4	5	348	39.7326	6.63916	0.804428	0.0304855
V5ATZ2	RNA polymerase sigma factor RpoS OS=Enterobacter cloacae S611 GN=rpoS PE=3 SV=1 - [V5ATZ2_ENTCL]	42.12	2	11	21	330	37.9677	4.91943	0.804827	0.0308698
A0A0P8CV43	Isocitrate dehydrogenase [NADP] OS=Enterobacter cloacae subsp. cloacae GN=AN689_03100 PE=3 SV=1 - [A0A0P8CV43_ENTCL]	43.75	1	20	81	416	45.8115	5.32568	0.804908	0.030949
A0A0M1FUI2	50S ribosomal protein L36 (Fragment) OS=Enterobacter asburiae GN=ABW49_20840 PE=3 SV=1 - [A0A0M1FUI2_ENTAS]	24.24	1	1	1	33	3.76412	10.2866	0.805383	0.0314125
G2S897	N-methyl-L-tryptophan oxidase OS=Enterobacter asburiae (strain LF7a) GN=solA PE=3 SV=1 - [G2S897_ENTAL]	6.18	1	1	2	372	40.5593	5.12256	0.80546	0.0314878
A0A0A3YP70	Amino acid ABC transporter substrate-binding protein OS=Enterobacter cancerogenus GN=NH00_23360 PE=3 SV=1 - [A0A0A3YP70_9ENTR]	25.22	2	7	22	341	36.9126	7.28369	0.806415	0.0324391
E3G9G2	Malic protein NAD-binding protein OS=Enterobacter lignolyticus (strain SCF1) GN=Entcl_1304 PE=3 SV=1 - [E3G9G2_ENTLS]	28.33	2	16	49	759	82.2707	5.73193	0.806446	0.0324697
G8LEG5	Thymidine kinase OS=Enterobacter cloacae EcWSU1 GN=tdk PE=3 SV=1 - [G8LEG5_ENTCL]	18.96	3	3	4	211	23.7071	7.75244	0.806704	0.0327307
E3G4A2	UPF0149 protein Entcl_0843 OS=Enterobacter lignolyticus (strain SCF1) GN=Entcl_0843 PE=3 SV=1 - [E3G4A2_ENTLS]	10.82	1	1	3	194	21.4454	4.44971	0.808159	0.0342359
A0A0M3F338	Glucans biosynthesis protein G OS=Enterobacter cloacae GN=mdoG PE=3 SV=1 - [A0A0M3F338_ENTCL]	17.41	1	7	20	517	58.4406	8.89502	0.808214	0.0342939
E3GD63	Peptidase U62 modulator of DNA gyrase OS=Enterobacter lignolyticus (strain SCF1) GN=Entcl_3930 PE=4 SV=1 - [E3GD63_ENTLS]	23.78	1	9	13	450	48.4796	5.84619	0.809259	0.0354108
G2SA06	DNA-directed RNA polymerase subunit beta OS=Enterobacter asburiae (strain LF7a) GN=rpoB PE=3 SV=1 - [G2SA06_ENTAL]	44.56	1	50	176	1342	150.423	5.2749	0.809285	0.0354387
A0A0X4G2Q2	Protein-tyrosine kinase OS=Enterobacter cloacae GN=AWI32_13315 PE=4 SV=1 - [A0A0X4G2Q2_ENTCL]	2.62	1	1	2	724	80.5928	8.646	0.809687	0.0358755
E3G368	Elongation factor Tu OS=Enterobacter lignolyticus (strain SCF1) GN=tuf PE=3 SV=1 - [E3G368_ENTLS]	73.86	1	22	329	394	43.2153	5.37646	0.810366	0.0366249
A0A0M3F6X6	Aldehyde dehydrogenase OS=Enterobacter cloacae GN=OA46_07840 PE=3 SV=1 - [A0A0M3F6X6_ENTCL]	18.58	1	7	9	479	52.0138	5.26221	0.810371	0.036631
A0A0P8QXG7	50S ribosomal protein L35 OS=Enterobacter cloacae subsp. cloacae GN=rpmI PE=3 SV=1 - [A0A0P8QXG7_ENTCL]	20	1	1	1	65	7.21627	11.9126	0.810523	0.0368001
A0A0X4EGR5	Glycerol dehydrogenase OS=Enterobacter cloacae GN=gldA PE=4 SV=1 - [A0A0X4EGR5_ENTCL]	13.08	1	2	3	367	39.0178	5.16064	0.810534	0.0368124
A0A0A7ZJS2	Autoinducer-2 (AI-2) modifying protein LsrG OS=Enterobacter cloacae GN=LI64_18645 PE=4 SV=1 - [A0A0A7ZJS2_ENTCL]	9.28	1	1	2	97	11.4239	5.87158	0.810839	0.0371541
V5AXP7	tRNA-dihydrouridine(20/20a) synthase OS=Enterobacter cloacae S611 GN=dusA PE=3 SV=1 - [V5AXP7_ENTCL]	13.86	1	5	5	332	36.9356	6.75635	0.811355	0.037739
V5AWA8	Uncharacterized protein OS=Enterobacter cloacae S611 GN=EDP2_1674 PE=4 SV=1 - [V5AWA8_ENTCL]	10.67	1	1	1	150	16.7687	5.94775	0.811405	0.0377965
A0A0E1JJQ1	Aspartate kinase OS=Enterobacter cloacae GN=metL PE=4 SV=1 - [A0A0E1JJQ1_ENTCL]	12.35	1	8	10	810	88.5448	5.75732	0.81274	0.039345
V5ATN0	Probable endonuclease 4 OS=Enterobacter cloacae S611 GN=nfo PE=3 SV=1 - [V5ATN0_ENTCL]	12.59	1	2	2	286	31.3887	5.59229	0.813899	0.0407307
A0A0A7ZGP3	50S ribosomal protein L16 arginine hydroxylase OS=Enterobacter cloacae GN=LI64_02875 PE=4 SV=1 - [A0A0A7ZGP3_ENTCL]	11.26	2	2	2	373	42.0415	4.64014	0.813937	0.0407763
A0A0P8L9F5	Pyruvate dehydrogenase E1 component OS=Enterobacter cloacae GN=aceE PE=4 SV=1 - [A0A0P8L9F5_ENTCL]	42.05	1	34	123	887	99.6119	5.69385	0.814113	0.0409904
A0A0M1QZZ7	Uncharacterized protein OS=Enterobacter cloacae subsp. dissolvens SDM GN=A3UG_03230 PE=4 SV=1 - [A0A0M1QZZ7_ENTCL]	4.08	1	1	1	515	57.4121	6.44287	0.81418	0.0410721
A0A0M3EY84	Glutathione-regulated potassium-efflux system protein KefB OS=Enterobacter cloacae GN=kefB PE=3 SV=1 - [A0A0M3EY84_ENTCL]	2.33	1	1	2	601	66.3562	6.49365	0.814323	0.0412471
A0A0M3F811	Uncharacterized protein OS=Enterobacter cloacae GN=OA46_02205 PE=4 SV=1 - [A0A0M3F811_ENTCL]	13.39	1	1	1	112	12.4742	8.5874	0.814589	0.0415744
A0A0X6KIG2	Phosphoenolpyruvate carboxykinase OS=Enterobacter cloacae GN=AWS49_13630 PE=4 SV=1 - [A0A0X6KIG2_ENTCL]	32.53	1	10	59	538	59.5329	5.68115	0.815066	0.0421653
A0A0A3YSW7	Acetyl-coenzyme A synthetase OS=Enterobacter cancerogenus GN=acs PE=3 SV=1 - [A0A0A3YSW7_9ENTR]	26.11	2	14	46	651	71.3041	6.0874	0.815701	0.0429626
V5B4U4	Heme ABC exporter, ATP-binding protein CcmA OS=Enterobacter cloacae S611 GN=ccmA PE=4 SV=1 - [V5B4U4_ENTCL]	7.43	1	2	3	579	63.9648	5.97314	0.81601	0.0433549
A0A0P8Q1S6	Hydrogenase 2 protein HybA OS=Enterobacter cloacae subsp. cloacae GN=AN689_28620 PE=4 SV=1 - [A0A0P8Q1S6_ENTCL]	6.1	1	1	2	328	35.8836	7.38623	0.816557	0.0440568
A0A0P8QVD1	Acetyl-coenzyme A synthetase OS=Enterobacter cloacae subsp. cloacae GN=acs PE=3 SV=1 - [A0A0P8QVD1_ENTCL]	34.05	1	19	65	652	72.0323	5.74463	0.816677	0.0442128
A0A0P8QIA6	Anthranilate phosphoribosyltransferase OS=Enterobacter cloacae subsp. cloacae GN=trpD PE=3 SV=1 - [A0A0P8QIA6_ENTCL]	5.84	1	2	4	531	56.8573	6.63916	0.816894	0.044494
A0A0A3YZH1	Multidrug resistance protein MdtC OS=Enterobacter cancerogenus GN=mdtC PE=3 SV=1 - [A0A0A3YZH1_9ENTR]	1.66	1	1	1	1022	110.297	6.69775	0.816908	0.0445126
A0A0P8Q3A6	Glucarate transporter OS=Enterobacter cloacae subsp. cloacae GN=AN689_49835 PE=4 SV=1 - [A0A0P8Q3A6_ENTCL]	2.67	1	1	1	450	48.9185	9.24658	0.817257	0.0449681
A0A0P8R3U0	Peptide chain release factor 1 OS=Enterobacter cloacae subsp. cloacae GN=prfA PE=3 SV=1 - [A0A0P8R3U0_ENTCL]	18.89	1	4	11	360	40.4631	5.21143	0.81791	0.0458321
A0A0P8SHN0	Uncharacterized protein OS=Enterobacter cloacae subsp. cloacae GN=AN689_37910 PE=4 SV=1 - [A0A0P8SHN0_ENTCL]	17.79	3	3	7	208	23.0598	5.41455	0.81895	0.0472352
A0A0E1J4C0	Flavin mononucleotide phosphatase OS=Enterobacter cloacae GN=LI62_01365 PE=4 SV=1 - [A0A0E1J4C0_ENTCL]	13.03	2	2	2	238	26.8726	5.80811	0.819807	0.0484178
V5A5Z9	Protein SlyX OS=Enterobacter cloacae S611 GN=slyX PE=3 SV=1 - [V5A5Z9_ENTCL]	33.33	1	1	2	72	8.25625	5.10986	0.820469	0.0493463
V5AEN9	Glycerol kinase OS=Enterobacter cloacae S611 GN=glpK PE=3 SV=1 - [V5AEN9_ENTCL]	39.04	6	16	137	502	56.1113	5.78271	0.820741	0.0497317
E3GAP0	Transaldolase OS=Enterobacter lignolyticus (strain SCF1) GN=tal PE=3 SV=1 - [E3GAP0_ENTLS]	44.48	1	11	36	317	35.0833	5.38916	1.19944	0.0405624
V5B1E0	Intracellular multiplication and macrophage-killing family protein OS=Enterobacter cloacae S611 GN=EDP2_2573 PE=4 SV=1 - [V5B1E0_ENTCL]	25.77	18	26	48	1203	134.855	7.18115	1.1992	0.0407851
V5AYG8	UDP-N-acetyl-D-mannosaminuronic acid transferase OS=Enterobacter cloacae S611 GN=wecG PE=3 SV=1 - [V5AYG8_ENTCL]	3.66	1	1	3	246	27.8226	9.53955	1.19905	0.040925
V5CRM1	Iron-sulfur cluster insertion protein ErpA OS=Enterobacter cloacae S611 GN=erpA PE=3 SV=1 - [V5CRM1_ENTCL]	25.44	2	2	5	114	12.0647	4.24658	1.19899	0.0409743
V5A9M8	BON domain protein OS=Enterobacter cloacae S611 GN=EDP2_729 PE=4 SV=1 - [V5A9M8_ENTCL]	8.38	1	2	2	191	19.8356	9.30518	1.19816	0.0417447
A0A0A7ZFN7	Lysophospholipase L2 OS=Enterobacter cloacae GN=LI64_01070 PE=4 SV=1 - [A0A0A7ZFN7_ENTCL]	3.94	1	1	1	330	38.3492	6.84424	1.19802	0.0418748
V5AQE1	Putative phospholipid ABC transporter-binding protein mlaD OS=Enterobacter cloacae S611 GN=EDP2_687 PE=4 SV=1 - [V5AQE1_ENTCL]	12.02	2	2	3	183	19.719	4.93213	1.19731	0.0425505
V5B1S0	Probable Sec-independent protein translocase protein TatE OS=Enterobacter cloacae S611 GN=tatA PE=3 SV=1 - [V5B1S0_ENTCL]	30.77	2	2	3	65	6.85081	9.08545	1.1971	0.0427446
A0A0P8J4P5	Uncharacterized protein OS=Enterobacter cloacae GN=AN674_03125 PE=4 SV=1 - [A0A0P8J4P5_ENTCL]	5.71	1	2	2	543	59.2929	6.80029	1.19665	0.0431818
W0BKV0	6-phospho-beta-glucosidase OS=Enterobacter cloacae P101 GN=M942_05845 PE=3 SV=1 - [W0BKV0_ENTCL]	14.88	1	6	7	477	54.9284	5.5542	1.19574	0.0440591
D2ZH82	Permease IIC component OS=Enterobacter cancerogenus ATCC 35316 GN=ENTCAN_07862 PE=4 SV=1 - [D2ZH82_9ENTR]	1.62	1	1	1	431	46.7495	8.83643	1.19467	0.0451159
A0A0F3YWA5	Chaperone protein DnaK OS=Enterobacter cloacae GN=dnaK PE=2 SV=1 - [A0A0F3YWA5_ENTCL]	51.33	1	34	129	637	68.9894	4.95752	1.19428	0.0455145
V5AU94	ATP-dependent RNA helicase DeaD OS=Enterobacter cloacae S611 GN=deaD PE=3 SV=1 - [V5AU94_ENTCL]	21.61	3	10	14	634	71.27	8.104	1.19357	0.0462275
E3GAF4	PTS system ascorbate-specific transporter subunit IIC OS=Enterobacter lignolyticus (strain SCF1) GN=Entcl_1429 PE=4 SV=1 - [E3GAF4_ENTLS]	5.45	2	2	3	459	48.4793	9.18799	1.19314	0.0466744
V5AYK2	Putative transport protein YifK OS=Enterobacter cloacae S611 GN=EDP2_3313 PE=4 SV=1 - [V5AYK2_ENTCL]	3.47	1	2	2	461	50.2937	9.39307	1.19276	0.0470643
A0A0M3F2N9	Chaperone protein ClpB OS=Enterobacter cloacae GN=clpB PE=3 SV=1 - [A0A0M3F2N9_ENTCL]	45.62	2	28	87	857	95.3638	5.56689	1.19273	0.0470921
V5B1B5	Motility protein B OS=Enterobacter cloacae S611 GN=motB PE=4 SV=1 - [V5B1B5_ENTCL]	20.38	1	6	9	319	34.687	9.18799	1.19235	0.0474929
A0A0M1R950	Glutamate synthase subunit alpha OS=Enterobacter cloacae subsp. dissolvens SDM GN=gltB PE=4 SV=1 - [A0A0M1R950_ENTCL]	19.31	1	25	30	1486	163.124	6.44287	1.19231	0.0475363
V5CSU1	NADH-quinone oxidoreductase subunit H OS=Enterobacter cloacae S611 GN=nuoH PE=3 SV=1 - [V5CSU1_ENTCL]	12.96	5	5	8	324	36.0109	7.34229	1.19215	0.0477045
V5AY24	Proline/betaine transporter OS=Enterobacter cloacae S611 GN=proP PE=4 SV=1 - [V5AY24_ENTCL]	11	2	5	9	500	55.001	6.53662	1.19206	0.0477905
D2ZHI6	Flagellar biosynthetic protein FliP OS=Enterobacter cancerogenus ATCC 35316 GN=fliP PE=3 SV=1 - [D2ZHI6_9ENTR]	2.4	1	1	1	250	27.2977	7.12256	1.19104	0.0488763
A0A0M3F612	Nitrate reductase OS=Enterobacter cloacae GN=narZ PE=4 SV=1 - [A0A0M3F612_ENTCL]	26.46	1	24	47	1247	140.176	6.69775	1.19087	0.049065
D2Z9J0	Cell division protein FtsZ OS=Enterobacter cancerogenus ATCC 35316 GN=ftsZ PE=3 SV=1 - [D2Z9J0_9ENTR]	83.29	3	23	85	383	40.3006	4.77979	1.19026	0.0497251
W0BHN4	Uncharacterized protein OS=Enterobacter cloacae P101 GN=M942_05920 PE=4 SV=1 - [W0BHN4_ENTCL]	2.82	1	1	1	213	22.6867	9.92041	0.820969	0.0500572
A0A0P8R3E7	Putrescine aminotransferase OS=Enterobacter cloacae subsp. cloacae GN=patA PE=3 SV=1 - [A0A0P8R3E7_ENTCL]	19.96	1	8	10	491	53.6016	7.10791	0.821036	0.050153
A0A0A7ZHX3	Autoinducer 2 aldolase OS=Enterobacter cloacae GN=LI64_18650 PE=4 SV=1 - [A0A0A7ZHX3_ENTCL]	29.15	6	6	11	295	32.0251	5.96045	0.821093	0.0502352
A0A0M3F2B4	Pseudouridine synthase OS=Enterobacter cloacae GN=rluD PE=3 SV=1 - [A0A0M3F2B4_ENTCL]	33.44	1	8	14	326	37.1983	6.62451	0.821111	0.0502614
V5CN13	Peptidyl-dipeptidase dcp OS=Enterobacter cloacae S611 GN=dcp PE=3 SV=1 - [V5CN13_ENTCL]	6.46	1	4	8	681	76.771	4.94482	1.18932	0.0507538
A0A0U1PJB9	Transcription accessory protein OS=Enterobacter cloacae GN=SR99_11275 PE=4 SV=1 - [A0A0U1PJB9_ENTCL]	31.83	1	21	32	776	85.0032	6.22705	0.821702	0.0511148
A0A0X6XTP0	Ribonucleotide-diphosphate reductase subunit alpha OS=Enterobacter cloacae GN=AWS19_23650 PE=4 SV=1 - [A0A0X6XTP0_ENTCL]	23.26	1	15	33	761	85.6202	5.99854	1.18893	0.0511839
A0A0X4B5Z2	Glycine/betaine ABC transporter ATP-binding protein (Fragment) OS=Enterobacter cloacae GN=AWI12_23325 PE=4 SV=1 - [A0A0X4B5Z2_ENTCL]	11.14	1	2	2	368	40.8319	6.44287	1.18872	0.0514231
V5CU65	3-oxoacyl-[acyl-carrier-protein] synthase 2 OS=Enterobacter cloacae S611 GN=fabF PE=3 SV=1 - [V5CU65_ENTCL]	9.62	2	2	6	426	44.2986	6.354	0.821933	0.0514512
A0A0H3CHF9	Phage shock protein A OS=Enterobacter cloacae subsp. cloacae (strain ATCC 13047 / DSM 30054 / NBRC 13535 / NCDC 279-56) GN=pspA PE=4 SV=1 - [A0A0H3CHF9_ENTCC]	19.82	1	3	5	222	25.3761	5.49072	1.18848	0.0516968
A0A0H3CKV4	Aldehyde-alcohol dehydrogenase OS=Enterobacter cloacae subsp. cloacae (strain ATCC 13047 / DSM 30054 / NBRC 13535 / NCDC 279-56) GN=ECL_01635 PE=3 SV=1 - [A0A0H3CKV4_ENTCC]	46.19	1	35	141	892	96.1089	6.81494	0.822201	0.0518447
A0A0F4BSX8	Regulatory protein AmpE OS=Enterobacter cloacae GN=SG71_00930 PE=4 SV=1 - [A0A0F4BSX8_ENTCL]	6.69	2	2	2	284	32.3926	9.56885	1.18826	0.0519414
A0A0A7ZLB1	Formate dehydrogenase OS=Enterobacter cloacae GN=LI64_21565 PE=4 SV=1 - [A0A0A7ZLB1_ENTCL]	22.76	1	12	30	804	89.3766	6.58057	0.822771	0.0526882
V3DZ13	Flagellar hook protein FlgE OS=Enterobacter cloacae UCICRE 12 GN=L423_00948 PE=3 SV=1 - [V3DZ13_ENTCL]	13.68	2	4	9	402	41.7504	4.91943	1.18745	0.0528594
A0A0E2JYL2	Uncharacterized protein OS=Enterobacter cloacae EC_38VIM1 GN=L799_00915 PE=4 SV=1 - [A0A0E2JYL2_ENTCL]	5.59	2	2	2	465	52.3951	8.49951	1.18727	0.0530725
V5AT04	UPF0250 protein EDP2_3115 OS=Enterobacter cloacae S611 GN=EDP2_3115 PE=3 SV=1 - [V5AT04_ENTCL]	52.87	3	3	7	87	9.81915	5.75732	1.18715	0.0532123
A0A0F3XWW7	Phosphoribosyl-ATP pyrophosphatase OS=Enterobacter cloacae GN=SG66_02305 PE=3 SV=1 - [A0A0F3XWW7_ENTCL]	18.23	1	2	2	203	22.6194	5.40186	1.18705	0.0533275
A0A0A3YIK7	50S ribosomal protein L18 OS=Enterobacter cancerogenus GN=rplR PE=3 SV=1 - [A0A0A3YIK7_9ENTR]	34.19	1	5	6	117	12.7339	10.5796	0.823249	0.0534041
V5AWZ1	Stage II sporulation E family protein OS=Enterobacter cloacae S611 GN=EDP2_2584 PE=4 SV=1 - [V5AWZ1_ENTCL]	9.09	1	2	4	264	29.5402	4.83057	1.18693	0.0534649
D2ZEM5	Glycosyl hydrolase, family 1 OS=Enterobacter cancerogenus ATCC 35316 GN=ENTCAN_06921 PE=3 SV=1 - [D2ZEM5_9ENTR]	5.82	1	2	2	464	51.9168	5.45264	1.1864	0.0540818
E3G487	Phosphoglycerate kinase OS=Enterobacter lignolyticus (strain SCF1) GN=pgk PE=3 SV=1 - [E3G487_ENTLS]	56.59	2	21	172	387	40.9936	5.36377	1.18618	0.0543394
A0A0P8SPG0	Amino acid ABC transporter substrate-binding protein OS=Enterobacter cloacae subsp. cloacae GN=AN689_41010 PE=3 SV=1 - [A0A0P8SPG0_ENTCL]	37.83	2	10	54	341	36.9546	6.80029	0.823931	0.0544386
A0A0E2MLY9	YjeF family domain-containing protein OS=Enterobacter sp. MGH 14 GN=L360_00420 PE=3 SV=1 - [A0A0E2MLY9_9ENTR]	6.97	1	3	8	502	53.0746	6.30322	0.824143	0.0547626
A0A0P8R8I1	Flagellar motor switch protein FliN (Fragment) OS=Enterobacter cloacae subsp. cloacae GN=fliN PE=4 SV=1 - [A0A0P8R8I1_ENTCL]	46.27	1	1	1	67	7.04035	3.94189	0.824442	0.0552246
V5B3Z7	tRNA/tmRNA (uracil-C(5))-methyltransferase OS=Enterobacter cloacae S611 GN=trmA PE=3 SV=1 - [V5B3Z7_ENTCL]	18.03	1	3	3	366	41.8822	6.20166	1.18521	0.055493
A0A0M3EYA6	Galactose-1-phosphate uridylyltransferase OS=Enterobacter cloacae GN=OA46_20115 PE=3 SV=1 - [A0A0M3EYA6_ENTCL]	13.79	1	4	5	348	39.7324	5.96045	0.82467	0.0555773
A0A0P8PZD5	Cold-shock protein OS=Enterobacter cloacae subsp. cloacae GN=AN689_48905 PE=4 SV=1 - [A0A0P8PZD5_ENTCL]	11.43	1	1	1	70	7.71485	5.94775	0.825006	0.0561016
A0A0P8T6B8	Transcriptional regulator OS=Enterobacter cloacae subsp. cloacae GN=AN689_37970 PE=4 SV=1 - [A0A0P8T6B8_ENTCL]	7.07	2	2	2	311	34.8145	8.03076	0.82501	0.0561071
E3G9K7	Uncharacterized protein OS=Enterobacter lignolyticus (strain SCF1) GN=Entcl_1350 PE=4 SV=1 - [E3G9K7_ENTLS]	7.63	1	1	2	118	13.2161	10.0962	0.825425	0.0567606
D2ZDR0	Chemotaxis response regulator protein-glutamate methylesterase OS=Enterobacter cancerogenus ATCC 35316 GN=cheB PE=3 SV=1 - [D2ZDR0_9ENTR]	43.55	1	10	27	349	37.5276	8.41162	0.82565	0.0571169
A0A0A7ZEI5	S-(hydroxymethyl)glutathione dehydrogenase OS=Enterobacter cloacae GN=LI64_11740 PE=3 SV=1 - [A0A0A7ZEI5_ENTCL]	15.59	1	5	9	372	39.3029	6.23975	0.825707	0.0572063
A0A0M3F5W2	Chaperone protein DnaJ OS=Enterobacter cloacae GN=dnaJ PE=3 SV=1 - [A0A0M3F5W2_ENTCL]	20.84	1	8	14	379	41.0756	8.00146	1.18378	0.0572353
V5B214	LexA repressor OS=Enterobacter cloacae S611 GN=lexA PE=3 SV=1 - [V5B214_ENTCL]	33.33	3	7	9	204	22.583	6.55127	0.826146	0.0579088
G2S2J2	Ribonuclease R OS=Enterobacter asburiae (strain LF7a) GN=rnr PE=3 SV=1 - [G2S2J2_ENTAL]	22.51	1	16	33	813	92.0553	8.35303	0.82615	0.0579142
A0A0P8Q7Z1	Lactoylglutathione lyase OS=Enterobacter cloacae subsp. cloacae GN=AN689_36190 PE=3 SV=1 - [A0A0P8Q7Z1_ENTCL]	28.15	1	4	10	135	14.8835	4.90674	1.18308	0.0580944
A0A0A3YWE0	NUDIX hydrolase OS=Enterobacter cancerogenus GN=NH00_11190 PE=4 SV=1 - [A0A0A3YWE0_9ENTR]	12.15	1	2	5	181	20.3637	4.67822	1.18297	0.0582334
V5AY92	Aminotransferase class I and II family protein OS=Enterobacter cloacae S611 GN=EDP2_3535 PE=4 SV=1 - [V5AY92_ENTCL]	2.33	1	1	1	473	51.3208	8.86572	0.826821	0.0590003
A0A0M2BXQ9	Dihydroxyacetone kinase OS=Enterobacter cloacae UCICRE 3 GN=L414_04303 PE=4 SV=1 - [A0A0M2BXQ9_ENTCL]	15.75	1	7	15	546	57.4069	5.56689	1.1823	0.059083
A0A0F4BG12	dTDP-glucose 4,6-dehydratase OS=Enterobacter cloacae GN=SG71_16780 PE=3 SV=1 - [A0A0F4BG12_ENTCL]	15.24	2	3	9	361	40.5893	5.65576	1.18216	0.0592505
E3GAC2	Penicillin-insensitive murein endopeptidase OS=Enterobacter lignolyticus (strain SCF1) GN=mepA PE=3 SV=1 - [E3GAC2_ENTLS]	3.65	1	1	1	274	29.6082	7.82568	1.18209	0.0593472
G2SA27	Malate synthase OS=Enterobacter asburiae (strain LF7a) GN=Entas_0240 PE=3 SV=1 - [G2SA27_ENTAL]	17.82	1	9	20	533	60.6009	6.34131	0.827831	0.0606631
A0A0P8R4G2	Uncharacterized protein OS=Enterobacter cloacae subsp. cloacae GN=AN689_44775 PE=4 SV=1 - [A0A0P8R4G2_ENTCL]	29.62	1	9	11	287	33.1002	5.12256	0.827878	0.0607407
E3G564	Nitrite transporter OS=Enterobacter lignolyticus (strain SCF1) GN=Entcl_2058 PE=4 SV=1 - [E3G564_ENTLS]	2.81	1	1	1	463	49.7128	9.36377	1.18095	0.0608118
A0A0P8QNY4	Uncharacterized protein OS=Enterobacter cloacae subsp. cloacae GN=AN689_42670 PE=3 SV=1 - [A0A0P8QNY4_ENTCL]	10.71	1	1	1	84	9.44769	6.27783	1.18092	0.0608531
V5ATN2	Succinyl-diaminopimelate desuccinylase OS=Enterobacter cloacae S611 GN=dapE PE=3 SV=1 - [V5ATN2_ENTCL]	17.33	1	5	8	375	41.2788	5.66846	1.18079	0.0610168
A0A0F3YHU7	DNA polymerase I OS=Enterobacter cloacae GN=RZ87_10650 PE=3 SV=1 - [A0A0F3YHU7_ENTCL]	24.52	1	16	25	930	103.473	5.5415	1.18072	0.0611126
A0A0P8R7Y8	Uncharacterized protein OS=Enterobacter cloacae subsp. cloacae GN=AN689_27955 PE=4 SV=1 - [A0A0P8R7Y8_ENTCL]	9.64	1	1	1	83	9.27704	6.30322	1.18052	0.0613654
A0A0M3EZ20	Permease IIC component OS=Enterobacter cloacae GN=OA46_20970 PE=4 SV=1 - [A0A0M3EZ20_ENTCL]	2.47	1	1	1	445	48.3811	8.77783	1.18038	0.0615553
E3GBF1	Transcription factor jumonji jmjC domain-containing protein OS=Enterobacter lignolyticus (strain SCF1) GN=Entcl_2666 PE=4 SV=1 - [E3GBF1_ENTLS]	10.72	2	3	4	373	42.6682	4.94482	1.18001	0.0620412
V5AB75	Trp operon repressor OS=Enterobacter cloacae S611 GN=trpR PE=3 SV=1 - [V5AB75_ENTCL]	12.84	1	1	1	109	12.5245	5.5415	0.82873	0.0621733
A0A0M1R6L4	Flagellar hook-associated protein 1 OS=Enterobacter cloacae subsp. dissolvens SDM GN=flgK PE=3 SV=1 - [A0A0M1R6L4_ENTCL]	2.57	1	1	1	545	58.0728	5.0083	1.17989	0.0621955
A0A0X4G084	Bifunctional riboflavin kinase/FMN adenylyltransferase OS=Enterobacter cloacae GN=AWI31_01185 PE=4 SV=1 - [A0A0X4G084_ENTCL]	14.61	1	2	3	308	33.927	9.05615	0.829087	0.0627818
A0A0F0RQT8	Response regulator OS=Enterobacter asburiae GN=sirA PE=4 SV=1 - [A0A0F0RQT8_ENTAS]	39.45	2	5	6	218	23.9774	7.00537	0.82938	0.0632851
V5AEC6	Bifunctional aspartokinase/homoserine dehydrogenase 2 OS=Enterobacter cloacae S611 GN=metL PE=4 SV=1 - [V5AEC6_ENTCL]	14.69	4	11	14	810	88.8949	5.69385	0.829471	0.0634415
A0A0X6U4C9	Uncharacterized protein OS=Enterobacter cloacae GN=AWI29_23535 PE=4 SV=1 - [A0A0X6U4C9_ENTCL]	11.69	1	1	2	77	8.37215	6.02393	1.17887	0.0635631
V5B402	Triosephosphate isomerase OS=Enterobacter cloacae S611 GN=tpiA PE=3 SV=1 - [V5B402_ENTCL]	38.04	1	8	19	255	26.7478	5.96045	1.17859	0.0639387
V5B082	tRNA(Ile)-lysidine synthase OS=Enterobacter cloacae S611 GN=tilS PE=3 SV=1 - [V5B082_ENTCL]	2.78	1	1	1	431	48.1973	7.94287	0.829916	0.0642122
E3GCF9	DNA-directed DNA polymerase OS=Enterobacter lignolyticus (strain SCF1) GN=Entcl_3891 PE=4 SV=1 - [E3GCF9_ENTLS]	4.76	1	1	1	147	16.5674	5.60498	1.17833	0.0642909
A0A0M3F289	Uncharacterized protein OS=Enterobacter cloacae GN=OA46_14875 PE=4 SV=1 - [A0A0M3F289_ENTCL]	7.48	1	1	1	321	35.2331	9.39307	0.830245	0.0647866
A0A0J0GX11	Glutamine--tRNA ligase OS=Enterobacter cloacae GN=glnS PE=3 SV=1 - [A0A0J0GX11_ENTCL]	35.5	1	17	35	555	63.5137	5.80811	0.830521	0.0652725
V5AW02	Cardiolipin synthase B OS=Enterobacter cloacae S611 GN=clsB PE=3 SV=1 - [V5AW02_ENTCL]	8.94	3	3	5	414	47.6536	7.44482	1.1776	0.0652905
V5B251	Histidine ammonia-lyase OS=Enterobacter cloacae S611 GN=hutH PE=3 SV=1 - [V5B251_ENTCL]	32.29	4	10	31	511	54.4052	6.37939	0.830607	0.0654246
D2ZKX0	Transcription termination/antitermination protein NusA OS=Enterobacter cancerogenus ATCC 35316 GN=nusA PE=3 SV=1 - [D2ZKX0_9ENTR]	29.4	1	15	42	500	55.3154	4.61475	1.17728	0.0657383
A0A0A3Z7I8	Alkanesulfonate monooxygenase OS=Enterobacter cancerogenus GN=ssuD PE=3 SV=1 - [A0A0A3Z7I8_9ENTR]	4.46	1	1	1	381	41.5625	6.60986	0.831212	0.0664993
A0A0A3YUU1	Glutamyl-tRNA reductase OS=Enterobacter cancerogenus GN=hemA PE=3 SV=1 - [A0A0A3YUU1_9ENTR]	4.78	1	1	1	418	46.1662	5.99854	1.17655	0.0667497
A0A0A5PMH9	Universal stress protein UspG OS=Enterobacter cloacae GN=LI62_06705 PE=4 SV=1 - [A0A0A5PMH9_ENTCL]	13.38	1	1	5	142	15.8522	6.91748	0.831463	0.0669484
G2S5P9	4-hydroxy-tetrahydrodipicolinate reductase OS=Enterobacter asburiae (strain LF7a) GN=dapB PE=3 SV=1 - [G2S5P9_ENTAL]	17.58	1	3	5	273	28.8655	5.50342	1.17638	0.0669898
A0A0A6FW56	Sulfurtransferase OS=Enterobacter cloacae GN=sseA PE=4 SV=1 - [A0A0A6FW56_ENTCL]	8.54	1	2	6	281	30.7395	4.91943	0.831581	0.0671616
V5AWQ7	Phage shock protein A OS=Enterobacter cloacae S611 GN=pspA PE=4 SV=1 - [V5AWQ7_ENTCL]	20.27	1	3	6	222	25.4551	5.2749	1.176	0.0675355
V5B6W6	ABC transporter periplasmic-binding protein ytfQ OS=Enterobacter cloacae S611 GN=ytfQ PE=4 SV=1 - [V5B6W6_ENTCL]	52.2	2	14	36	318	34.1259	8.70459	0.831802	0.0675606
A0A0E3AYQ3	Maltose/maltodextrin import ATP-binding protein MalK OS=Enterobacter cloacae GN=malK PE=3 SV=1 - [A0A0E3AYQ3_ENTCL]	30.35	1	8	24	369	40.6886	7.15186	0.832075	0.0680571
V5CNV0	Cysteine desulfurase IscS OS=Enterobacter cloacae S611 GN=iscS PE=3 SV=1 - [V5CNV0_ENTCL]	44.55	4	13	25	404	45.0559	6.02393	1.17477	0.0693079
V5AYM9	3,4-dihydroxy-2-butanone 4-phosphate synthase OS=Enterobacter cloacae S611 GN=ribB PE=3 SV=1 - [V5AYM9_ENTCL]	13.82	2	2	4	217	23.2906	5.30029	0.83308	0.0699069
A0A0A3Z814	2,3-bisphosphoglycerate-dependent phosphoglycerate mutase OS=Enterobacter cancerogenus GN=gpmA PE=3 SV=1 - [A0A0A3Z814_9ENTR]	12	1	3	9	250	28.3697	5.93506	0.833195	0.07012
V5AQH1	Glycine cleavage system H protein OS=Enterobacter cloacae S611 GN=gcvH PE=3 SV=1 - [V5AQH1_ENTCL]	11.63	3	3	5	129	13.7286	4.11963	1.17419	0.0701526
D2ZGW0	Oxoglutarate dehydrogenase (Succinyl-transferring), E1 component OS=Enterobacter cancerogenus ATCC 35316 GN=sucA PE=4 SV=1 - [D2ZGW0_9ENTR]	29.09	1	20	75	935	105.05	6.58057	1.17403	0.0703803
A0A0M3F5H4	Dehydrogenase OS=Enterobacter cloacae GN=OA46_09110 PE=4 SV=1 - [A0A0M3F5H4_ENTCL]	2.09	1	1	1	431	48.7241	6.18896	0.833344	0.0703985
A0A0E2JPB5	Uncharacterized protein OS=Enterobacter cloacae EC_38VIM1 GN=L799_19215 PE=4 SV=1 - [A0A0E2JPB5_ENTCL]	6.1	1	1	2	164	18.1404	5.07178	1.1739	0.0705777
V5B174	Alpha,alpha-trehalose-phosphate synthase (UDP-forming) OS=Enterobacter cloacae S611 GN=otsA PE=3 SV=1 - [V5B174_ENTCL]	14.77	8	8	16	474	53.9098	6.32861	1.17347	0.0712118
E3G5M4	GntR domain protein OS=Enterobacter lignolyticus (strain SCF1) GN=Entcl_4398 PE=4 SV=1 - [E3G5M4_ENTLS]	3.9	1	1	3	231	26.0883	5.2749	1.17334	0.0714009
V5ACU6	Uncharacterized protein OS=Enterobacter cloacae S611 GN=EDP2_1936 PE=4 SV=1 - [V5ACU6_ENTCL]	6.83	2	3	3	586	66.2802	8.104	1.1733	0.0714619
A0A0M3F7M8	GDP-mannose 4,6-dehydratase OS=Enterobacter cloacae GN=gmd PE=3 SV=1 - [A0A0M3F7M8_ENTCL]	4.29	1	1	1	373	41.9664	6.3667	1.17321	0.0716079
A0A0F4BNF2	33 kDa chaperonin OS=Enterobacter cloacae GN=hslO PE=3 SV=1 - [A0A0F4BNF2_ENTCL]	4.11	1	1	2	292	32.4019	4.55127	1.17317	0.0716645
A0A0U1LJ86	Phosphoenolpyruvate carboxykinase [ATP] OS=Enterobacter cloacae GN=pckA PE=3 SV=1 - [A0A0U1LJ86_ENTCL]	29.31	1	10	59	539	59.6131	5.68115	1.17316	0.0716765
V5A7P1	RNA polymerase sigma factor, sigma-70 family protein OS=Enterobacter cloacae S611 GN=EDP2_381 PE=4 SV=1 - [V5A7P1_ENTCL]	17.56	1	1	1	131	14.8598	7.6499	0.83435	0.0722987
E3G3L3	Holliday junction ATP-dependent DNA helicase RuvA OS=Enterobacter lignolyticus (strain SCF1) GN=ruvA PE=3 SV=1 - [E3G3L3_ENTLS]	5.91	1	1	2	203	22.0648	6.354	1.1722	0.0731257
E3G2X9	ABC transporter related protein OS=Enterobacter lignolyticus (strain SCF1) GN=Entcl_2999 PE=4 SV=1 - [E3G2X9_ENTLS]	29.76	2	11	21	531	59.7061	5.021	1.17215	0.0731965
A0A0F3YNS0	PTS mannose transporter subunit IIAB OS=Enterobacter cloacae GN=RZ87_04190 PE=4 SV=1 - [A0A0F3YNS0_ENTCL]	32.09	1	7	31	321	34.8084	6.27783	0.834911	0.0733753
V5B2Q9	NADH-quinone oxidoreductase subunit A OS=Enterobacter cloacae S611 GN=nuoA PE=3 SV=1 - [V5B2Q9_ENTCL]	10.34	1	1	2	145	16.1245	9.34912	1.17186	0.0736409
V5B707	Maltose-binding periplasmic protein OS=Enterobacter cloacae S611 GN=malE PE=4 SV=1 - [V5B707_ENTCL]	28.03	1	10	41	396	43.0554	8.39697	0.835099	0.0737396
V5CN49	Exodeoxyribonuclease III OS=Enterobacter cloacae S611 GN=xth PE=4 SV=1 - [V5CN49_ENTCL]	24.25	2	6	9	268	31.1316	5.70654	0.835224	0.0739817
A0A0M1RA55	ECA polysaccharide chain length modulation protein OS=Enterobacter cloacae subsp. dissolvens SDM GN=wzzE PE=3 SV=1 - [A0A0M1RA55_ENTCL]	15.8	2	4	5	348	39.3682	6.84424	1.17163	0.0739954
A0A0P8QIP8	Pantothenate kinase OS=Enterobacter cloacae subsp. cloacae GN=coaA PE=3 SV=1 - [A0A0P8QIP8_ENTCL]	25.95	2	7	8	316	36.1658	6.62451	0.835566	0.0746481
A0A0A7ZQQ9	Gluconate transporter OS=Enterobacter cloacae GN=LI64_20125 PE=4 SV=1 - [A0A0A7ZQQ9_ENTCL]	1.83	1	1	1	438	45.904	8.38232	1.17116	0.0747267
G2S2Q8	Alpha,alpha-phosphotrehalase OS=Enterobacter asburiae (strain LF7a) GN=Entas_0464 PE=4 SV=1 - [G2S2Q8_ENTAL]	3.62	1	2	2	552	63.5097	5.2876	1.17105	0.0748859
V5AH71	Fumarate reductase subunit D OS=Enterobacter cloacae S611 GN=frdD PE=3 SV=1 - [V5AH71_ENTCL]	13.45	1	2	3	119	13.2871	8.93896	0.835931	0.0753648
A0A0D9HHE9	PTS system trehalose(Maltose)-specific transporter subunits IIBC OS=Enterobacter cloacae GN=SG66_09955 PE=4 SV=1 - [A0A0D9HHE9_ENTCL]	2.54	1	1	1	472	50.7332	9.0708	1.17067	0.075488
A0A0X6Y0W6	Murein peptide amidase A OS=Enterobacter cloacae GN=AWS16_13030 PE=4 SV=1 - [A0A0X6Y0W6_ENTCL]	8.51	1	1	1	235	25.7499	6.13818	1.17049	0.0757654
A0A0P8QQY5	Amino acid dehydrogenase OS=Enterobacter cloacae subsp. cloacae GN=AN689_31845 PE=4 SV=1 - [A0A0P8QQY5_ENTCL]	11.79	5	5	5	475	52.8668	7.84033	0.836159	0.075816
V3EGW7	Phospho-2-dehydro-3-deoxyheptonate aldolase OS=Enterobacter cloacae UCICRE 12 GN=L423_03936 PE=3 SV=1 - [V3EGW7_ENTCL]	23.31	5	6	7	356	38.7355	5.92236	0.836206	0.0759079
V5AS47	DNA protection during starvation protein OS=Enterobacter cloacae S611 GN=dps PE=3 SV=1 - [V5AS47_ENTCL]	53.29	2	8	53	167	18.7647	6.02393	1.17029	0.076085
A0A0N8MYC3	C4-dicarboxylate ABC transporter OS=Enterobacter cloacae subsp. cloacae GN=AN689_23975 PE=4 SV=1 - [A0A0N8MYC3_ENTCL]	4.92	1	1	1	325	36.3519	7.6792	0.836579	0.0766497
A0A0A7Z9W3	Transcriptional regulator OS=Enterobacter cloacae GN=LI64_03340 PE=4 SV=1 - [A0A0A7Z9W3_ENTCL]	3.06	1	1	1	229	25.7094	5.50342	1.1699	0.076694
V5AR15	Outer membrane protein assembly factor BamD OS=Enterobacter cloacae S611 GN=bamD PE=3 SV=1 - [V5AR15_ENTCL]	22.04	1	4	10	245	27.6299	6.81494	1.1698	0.0768552
V5CNM8	PRD domain protein OS=Enterobacter cloacae S611 GN=EDP2_3027 PE=4 SV=1 - [V5CNM8_ENTCL]	3.82	2	2	3	445	50.5902	6.23975	0.836731	0.0769534
A0A0A3Z1D7	Membrane protein OS=Enterobacter cancerogenus GN=NH00_04830 PE=4 SV=1 - [A0A0A3Z1D7_9ENTR]	3.42	1	1	1	497	55.4857	9.0415	0.837093	0.0776819
A0A0F3ZLQ6	Sec-independent protein translocase protein TatB OS=Enterobacter cloacae GN=SG66_10115 PE=3 SV=1 - [A0A0F3ZLQ6_ENTCL]	10	2	2	2	180	19.469	4.89404	1.16926	0.0777201
V5B225	Uncharacterized protein OS=Enterobacter cloacae S611 GN=EDP2_2013 PE=4 SV=1 - [V5B225_ENTCL]	14.2	3	6	11	521	55.8778	5.05908	1.16888	0.0783307
V5AHV7	Alpha,alpha-phosphotrehalase OS=Enterobacter cloacae S611 GN=treC PE=4 SV=1 - [V5AHV7_ENTCL]	7.58	1	2	2	554	63.847	5.75732	0.837596	0.0787013
V5ASK7	Dehydrogenase E1 component family protein OS=Enterobacter cloacae S611 GN=EDP2_2424 PE=4 SV=1 - [V5ASK7_ENTCL]	2.94	1	1	1	272	29.7219	6.46826	0.837606	0.0787228
A0A0X6P948	UDP-N-acetylglucosamine--N-acetylmuramyl-(Pentapeptide) pyrophosphoryl-undecaprenol N-acetylglucosamine transferase OS=Enterobacter cloacae GN=murG PE=4 SV=1 - [A0A0X6P948_ENTCL]	22.03	1	6	8	354	37.8959	9.59814	0.83765	0.0788109
V5AP41	Exodeoxyribonuclease 7 large subunit OS=Enterobacter cloacae S611 GN=xseA PE=3 SV=1 - [V5AP41_ENTCL]	4.16	1	1	2	457	51.6642	10.3306	0.837919	0.0793616
A0A0M3F6C0	Uncharacterized protein OS=Enterobacter cloacae GN=OA46_05765 PE=4 SV=1 - [A0A0M3F6C0_ENTCL]	13.55	2	2	2	214	24.1379	9.45166	1.16814	0.0795276
A0A0A6HZT6	Chorismate synthase OS=Enterobacter cloacae GN=aroC PE=3 SV=1 - [A0A0A6HZT6_ENTCL]	12.47	2	4	6	361	39.064	6.55127	1.16803	0.0797199
A0A0E2JS65	Membrane protein OS=Enterobacter cloacae EC_38VIM1 GN=L799_13500 PE=4 SV=1 - [A0A0E2JS65_ENTCL]	5.46	1	1	1	238	27.2158	6.41748	1.16791	0.0799158
A0A0E2JZ20	Cation transport regulator OS=Enterobacter cloacae EC_38VIM1 GN=chaB PE=4 SV=1 - [A0A0E2JZ20_ENTCL]	23.68	1	2	3	76	9.09546	6.94678	1.16744	0.0806837
V5AYP6	S-adenosylmethionine synthase OS=Enterobacter cloacae S611 GN=metK PE=3 SV=1 - [V5AYP6_ENTCL]	30.73	1	10	16	384	41.8381	5.13525	0.838613	0.0807954
A0A0F3WWL7	Flagellar assembly protein H OS=Enterobacter cloacae GN=fliH PE=4 SV=1 - [A0A0F3WWL7_ENTCL]	17.02	1	3	3	235	26.031	4.91943	1.16714	0.081177
A0A0F1EV05	PTS system glucitol/sorbitol-specific transporter subunit IIB OS=Enterobacter cloacae GN=srlE PE=4 SV=1 - [A0A0F1EV05_ENTCL]	4.7	1	1	1	319	33.4609	6.55127	0.838839	0.0812666
A0A0E2K881	Sulfate ABC transporter ATP-binding protein OS=Enterobacter cloacae EC_38VIM1 GN=L799_07505 PE=4 SV=1 - [A0A0E2K881_ENTCL]	6.8	1	1	1	206	22.5829	5.46533	0.839195	0.0820108
A0A0P8D8Z7	Uncharacterized protein OS=Enterobacter cloacae subsp. cloacae GN=AN659_06185 PE=4 SV=1 - [A0A0P8D8Z7_ENTCL]	7.14	1	1	1	112	12.1763	7.85498	1.16652	0.0822146
A0A0M3EYW3	C-di-GMP phosphodiesterase OS=Enterobacter cloacae GN=OA46_19100 PE=4 SV=1 - [A0A0M3EYW3_ENTCL]	5.86	2	2	2	256	29.6833	5.13525	1.16637	0.0824661
A0A0M3F4Y7	Outer membrane-specific lipoprotein transporter subunit LolE OS=Enterobacter cloacae GN=OA46_10210 PE=4 SV=1 - [A0A0M3F4Y7_ENTCL]	7.73	3	3	3	414	45.0713	9.34912	1.16636	0.0824929
A0A0P8J900	Trehalose-6-phosphate hydrolase OS=Enterobacter cloacae GN=AN674_08080 PE=4 SV=1 - [A0A0P8J900_ENTCL]	4.36	1	2	2	551	64.0902	5.50342	1.16634	0.0825243
A0A0M1FLF0	Baseplate assembly protein (Fragment) OS=Enterobacter asburiae GN=ABW49_23940 PE=4 SV=1 - [A0A0M1FLF0_ENTAS]	17.07	1	1	1	164	17.646	4.57666	0.839662	0.0829981
V5AMM6	Phosphatase nudJ OS=Enterobacter cloacae S611 GN=nudJ PE=3 SV=1 - [V5AMM6_ENTCL]	11.84	1	2	2	152	17.2436	5.03369	1.16577	0.0834854
A0A0W2Q1W5	Iron-sulfur cluster assembly scaffold protein IscU OS=Enterobacter hormaechei subsp. oharae GN=ASU65_11885 PE=3 SV=1 - [A0A0W2Q1W5_9ENTR]	39.84	4	4	6	128	13.7849	5.021	1.16546	0.0840205
V5AWE2	UDP-3-O-(3-hydroxymyristoyl)glucosamine N-acyltransferase OS=Enterobacter cloacae S611 GN=lpxD PE=3 SV=1 - [V5AWE2_ENTCL]	5.65	1	1	1	301	31.7951	6.66846	0.840526	0.0848466
A0A0H3CHM9	Diguanylate cyclase OS=Enterobacter cloacae subsp. cloacae (strain ATCC 13047 / DSM 30054 / NBRC 13535 / NCDC 279-56) GN=ECL_01096 PE=4 SV=1 - [A0A0H3CHM9_ENTCC]	1.35	1	1	1	594	66.321	5.37646	0.840527	0.0848497
E3G6Z9	Transcriptional repressor NrdR OS=Enterobacter lignolyticus (strain SCF1) GN=nrdR PE=3 SV=1 - [E3G6Z9_ENTLS]	34.23	1	5	9	149	17.2589	8.45557	1.16496	0.0848877
A0A0P8Q478	Arabinose 5-phosphate isomerase OS=Enterobacter cloacae subsp. cloacae GN=AN689_42635 PE=3 SV=1 - [A0A0P8Q478_ENTCL]	17.68	1	4	6	328	34.907	6.52197	0.840639	0.0850909
A0A0G4BI75	Phosphofructokinase OS=Enterobacter cloacae GN=ABT55_11835 PE=3 SV=1 - [A0A0G4BI75_ENTCL]	26.45	1	4	7	310	32.4278	5.65576	0.840703	0.0852307
A0A0H3CSN2	Formate dehydrogenase alpha subunit OS=Enterobacter cloacae subsp. cloacae (strain ATCC 13047 / DSM 30054 / NBRC 13535 / NCDC 279-56) GN=ECL_05090 PE=4 SV=1 - [A0A0H3CSN2_ENTCC]	22.89	1	12	31	804	89.4787	6.62451	0.840818	0.0854795
E3G2H5	Methyl-accepting chemotaxis sensory transducer with Pas/Pac sensor OS=Enterobacter lignolyticus (strain SCF1) GN=Entcl_0637 PE=4 SV=1 - [E3G2H5_ENTLS]	7.71	2	4	6	506	54.784	7.91357	1.16456	0.0855837
E3G4A5	Carboxyl-terminal protease OS=Enterobacter lignolyticus (strain SCF1) GN=Entcl_1962 PE=3 SV=1 - [E3G4A5_ENTLS]	15.25	1	9	16	682	76.5394	6.78564	0.84105	0.0859837
A0A0E2JT82	dTDP-glucose 4,6-dehydratase OS=Enterobacter cloacae EC_38VIM1 GN=L799_10080 PE=3 SV=1 - [A0A0E2JT82_ENTCL]	9.12	1	3	8	362	40.4783	5.5415	1.16412	0.0863509
A0A0X4CI08	ATP-dependent RNA helicase DbpA (Fragment) OS=Enterobacter cloacae GN=AWI16_08025 PE=4 SV=1 - [A0A0X4CI08_ENTCL]	4.28	1	2	4	421	45.3978	7.51807	1.16398	0.086598
V5A6S1	Spheroplast protein Y OS=Enterobacter cloacae S611 GN=spy PE=4 SV=1 - [V5A6S1_ENTCL]	21.25	2	4	6	160	17.967	8.83643	1.16365	0.0871686
A0A0D9H3M1	Pyridoxine 5'-phosphate synthase OS=Enterobacter cloacae GN=pdxJ PE=3 SV=1 - [A0A0D9H3M1_ENTCL]	47.33	1	6	13	243	26.4225	5.94775	0.841613	0.0872178
V5AWK3	Flagellar basal-body rod protein FlgG OS=Enterobacter cloacae S611 GN=flgG PE=3 SV=1 - [V5AWK3_ENTCL]	21.92	4	4	5	260	27.5969	4.80518	1.16345	0.0875229
A0A0A6HD24	Glutamate dehydrogenase OS=Enterobacter cloacae GN=LI63_011265 PE=3 SV=1 - [A0A0A6HD24_ENTCL]	12.53	1	5	6	447	48.2903	6.62451	0.841807	0.0876459
A0A0W1Z6N9	Serine dehydratase OS=Enterobacter cloacae GN=ASV28_13650 PE=4 SV=1 - [A0A0W1Z6N9_ENTCL]	23.35	2	8	25	454	49.0443	5.42725	0.841835	0.087708
A0A0X4EM42	NADPH-dependent 7-cyano-7-deazaguanine reductase QueF OS=Enterobacter cloacae GN=queF PE=4 SV=1 - [A0A0X4EM42_ENTCL]	15	2	3	7	280	32.063	6.17627	0.841839	0.0877177
V5AWU8	Zinc carboxypeptidase family protein OS=Enterobacter cloacae S611 GN=EDP2_1213 PE=4 SV=1 - [V5AWU8_ENTCL]	7.59	1	1	2	237	25.5947	5.5415	0.842197	0.0885132
E3GB16	4-alpha-glucanotransferase OS=Enterobacter lignolyticus (strain SCF1) GN=Entcl_0319 PE=3 SV=1 - [E3GB16_ENTLS]	7.05	1	2	3	695	77.9565	7.88428	0.842229	0.0885843
V5ASZ9	Thioredoxin family protein OS=Enterobacter cloacae S611 GN=EDP2_3136 PE=4 SV=1 - [V5ASZ9_ENTCL]	5.65	1	1	1	248	27.6423	7.91357	0.842263	0.0886591
G2S4J2	Fatty acid oxidation complex subunit alpha OS=Enterobacter asburiae (strain LF7a) GN=fadB PE=3 SV=1 - [G2S4J2_ENTAL]	22.22	1	11	23	729	79.4524	6.63916	0.842288	0.0887143
V5APZ4	tRNA pseudouridine synthase B OS=Enterobacter cloacae S611 GN=truB PE=3 SV=1 - [V5APZ4_ENTCL]	22.86	1	5	10	315	35.0911	6.18896	1.16271	0.0888449
V5AP30	Inosine-5'-monophosphate dehydrogenase OS=Enterobacter cloacae S611 GN=guaB PE=3 SV=1 - [V5AP30_ENTCL]	40.37	1	14	37	488	52.082	6.7124	1.16259	0.0890583
A0A0E2JPP2	2-dehydro-3-deoxygluconokinase OS=Enterobacter cloacae EC_38VIM1 GN=L799_18765 PE=4 SV=1 - [A0A0E2JPP2_ENTCL]	11.22	1	2	2	312	32.9691	5.85889	0.842499	0.0891867
A0A0A3ZLL5	Elongation factor G OS=Enterobacter cancerogenus GN=fusA PE=3 SV=1 - [A0A0A3ZLL5_9ENTR]	34.8	1	16	121	704	77.8144	5.30029	0.8425	0.0891898
A0A0E2JNF1	Universal stress protein G OS=Enterobacter cloacae EC_38VIM1 GN=L799_19655 PE=4 SV=1 - [A0A0E2JNF1_ENTCL]	10.56	1	1	2	142	16.0214	7.41553	0.842564	0.0893343
A0A0G4BFN8	Oxidoreductase OS=Enterobacter cloacae GN=ABT55_07210 PE=3 SV=1 - [A0A0G4BFN8_ENTCL]	31.64	1	6	9	256	28.2246	8.41162	0.842707	0.0896536
F5RWJ5	Sugar ABC superfamily ATP binding cassette transporter, binding protein (Fragment) OS=Enterobacter hormaechei ATCC 49162 GN=ytfQ PE=4 SV=1 - [F5RWJ5_9ENTR]	51.43	2	14	34	315	33.8987	7.15186	0.842776	0.0898099
A0A0F4BGC3	Histidinol-phosphate aminotransferase OS=Enterobacter cloacae GN=hisC PE=3 SV=1 - [A0A0F4BGC3_ENTCL]	12.75	1	4	4	353	39.1202	5.35107	0.843099	0.0905406
A0A0A3YNA6	Transcription termination/antitermination protein NusG OS=Enterobacter cancerogenus GN=nusG PE=3 SV=1 - [A0A0A3YNA6_9ENTR]	61.33	1	9	15	181	20.5155	6.81494	1.16157	0.0909216
A0A0A7ZNQ7	Uncharacterized protein OS=Enterobacter cloacae GN=LI64_16405 PE=4 SV=1 - [A0A0A7ZNQ7_ENTCL]	14.55	1	2	2	165	17.7239	5.32568	1.16146	0.091123
A0A0X6XTW6	SpoVR family protein OS=Enterobacter cloacae GN=AWI25_08070 PE=4 SV=1 - [A0A0X6XTW6_ENTCL]	20.98	2	11	17	510	60.6479	5.92236	1.16127	0.0914657
A0A0F4BCT8	Alcohol dehydrogenase OS=Enterobacter cloacae GN=SG71_18400 PE=4 SV=1 - [A0A0F4BCT8_ENTCL]	4.97	1	1	1	382	40.0364	5.05908	0.843566	0.0916025
A0A0P8UIL5	Catalase OS=Enterobacter cloacae subsp. cloacae GN=katE PE=3 SV=1 - [A0A0P8UIL5_ENTCL]	22.07	1	14	32	752	83.6271	6.03662	1.16106	0.0918618
A0A0M3F402	Protein phosphatase CheZ OS=Enterobacter cloacae GN=OA46_06095 PE=3 SV=1 - [A0A0M3F402_ENTCL]	24.77	1	4	14	214	24.041	4.62744	1.1608	0.0923446
V5AR58	Rhs element Vgr family protein OS=Enterobacter cloacae S611 GN=EDP2_2279 PE=4 SV=1 - [V5AR58_ENTCL]	5.31	1	3	3	640	70.9634	5.88428	1.16048	0.0929369
A0A0P8QS49	6-phosphogluconate dehydrogenase, decarboxylating OS=Enterobacter cloacae subsp. cloacae GN=AN689_50990 PE=3 SV=1 - [A0A0P8QS49_ENTCL]	32.05	2	13	77	468	51.4373	5.22412	1.1602	0.093452
A0A0A7ZD15	DNA topoisomerase OS=Enterobacter cloacae GN=LI64_08965 PE=3 SV=1 - [A0A0A7ZD15_ENTCL]	5.2	1	3	3	635	71.5803	8.22119	0.844527	0.0938222
A0A0X4GDF4	Transcriptional regulator OS=Enterobacter cloacae GN=AWI32_19365 PE=4 SV=1 - [A0A0X4GDF4_ENTCL]	14.66	1	5	5	341	37.4893	6.04932	0.844655	0.094119
A0A0X6Y681	Glycerol kinase OS=Enterobacter cloacae GN=glpK PE=4 SV=1 - [A0A0X6Y681_ENTCL]	40.64	3	18	118	502	56.0642	5.52881	0.844666	0.0941455
A0A0A3YKW5	Arginine repressor OS=Enterobacter cancerogenus GN=argR PE=3 SV=1 - [A0A0A3YKW5_9ENTR]	8.97	2	2	2	156	17.122	5.59229	1.1597	0.0943925
A0A0X4DVW0	Imidazole glycerol phosphate synthase subunit HisH OS=Enterobacter cloacae GN=hisH PE=4 SV=1 - [A0A0X4DVW0_ENTCL]	6.12	1	1	2	196	21.6027	5.51611	1.15957	0.0946381
A0A0A3ZRA2	Aldehyde-alcohol dehydrogenase OS=Enterobacter cancerogenus GN=NH00_19750 PE=3 SV=1 - [A0A0A3ZRA2_9ENTR]	30.16	1	19	82	892	96.6269	6.65381	0.844922	0.0947448
D2ZBY6	Uncharacterized protein OS=Enterobacter cancerogenus ATCC 35316 GN=ENTCAN_05980 PE=4 SV=1 - [D2ZBY6_9ENTR]	10.34	1	3	3	290	31.3686	5.07178	0.845282	0.0955929
E3G0V8	Toluene tolerance family protein OS=Enterobacter lignolyticus (strain SCF1) GN=Entcl_0504 PE=4 SV=1 - [E3G0V8_ENTLS]	18.96	2	4	9	211	23.9464	9.29053	1.15904	0.095664
A0A0P8QQF6	Long-chain fatty acid--CoA ligase OS=Enterobacter cloacae subsp. cloacae GN=AN689_43760 PE=4 SV=1 - [A0A0P8QQF6_ENTCL]	4.02	1	2	4	572	63.47	6.81494	1.15897	0.0957931
V5ARA6	Cell division protein DamX OS=Enterobacter cloacae S611 GN=damX PE=3 SV=1 - [V5ARA6_ENTCL]	2	1	1	1	451	47.2947	8.17725	1.15859	0.0965158
A0A0M3F779	Fructose-bisphosphate aldolase OS=Enterobacter cloacae GN=OA46_03730 PE=4 SV=1 - [A0A0M3F779_ENTCL]	23.71	1	6	17	350	38.0461	6.53662	0.845673	0.0965203
E3GAB3	VacJ family lipoprotein OS=Enterobacter lignolyticus (strain SCF1) GN=Entcl_1388 PE=4 SV=1 - [E3GAB3_ENTLS]	9.56	1	3	4	251	27.9518	5.14795	1.15853	0.0966348
E3G9R9	PHP domain protein OS=Enterobacter lignolyticus (strain SCF1) GN=Entcl_2522 PE=4 SV=1 - [E3G9R9_ENTLS]	7.85	1	1	1	293	32.2476	7.1665	0.845784	0.0967843
V5AXW1	Urocanate hydratase OS=Enterobacter cloacae S611 GN=hutU PE=3 SV=1 - [V5AXW1_ENTCL]	7.86	4	4	9	560	61.0524	6.34131	0.845826	0.0968851
G8LKH1	Selenide, water dikinase OS=Enterobacter cloacae EcWSU1 GN=selD PE=3 SV=1 - [G8LKH1_ENTCL]	26.8	1	5	6	347	36.4885	5.08447	0.84585	0.0969417
V5AUH8	Nucleoside triphosphate pyrophosphohydrolase OS=Enterobacter cloacae S611 GN=mazG PE=4 SV=1 - [V5AUH8_ENTCL]	11.79	2	2	3	263	30.3592	4.95752	1.15834	0.097006
A0A0H3CIX3	Type VI secretion system protein ImpA OS=Enterobacter cloacae subsp. cloacae (strain ATCC 13047 / DSM 30054 / NBRC 13535 / NCDC 279-56) GN=impA PE=4 SV=1 - [A0A0H3CIX3_ENTCC]	16.57	4	5	10	338	37.6041	4.79248	1.15831	0.0970616
A0A0M3EY28	Glutathione ABC transporter substrate-binding protein OS=Enterobacter cloacae GN=OA46_19670 PE=4 SV=1 - [A0A0M3EY28_ENTCL]	11.52	1	5	7	512	56.2388	8.74854	1.15809	0.0974916
E3GAM7	Protease 4 OS=Enterobacter lignolyticus (strain SCF1) GN=Entcl_2610 PE=3 SV=1 - [E3GAM7_ENTLS]	10.86	1	6	9	617	66.8194	7.47412	1.1579	0.0978541
V5CW16	Cysteine synthase OS=Enterobacter cloacae S611 GN=cysK PE=3 SV=1 - [V5CW16_ENTCL]	47.37	1	12	42	323	34.5534	6.40479	1.15778	0.0980947
A0A0M3F509	Peptide ABC transporter substrate-binding protein OS=Enterobacter cloacae GN=OA46_08060 PE=4 SV=1 - [A0A0M3F509_ENTCL]	5.66	1	3	22	530	58.8106	7.23975	0.846419	0.0983078
V5AUB2	2-polyprenyl-6-methoxyphenol 4-hydroxylase OS=Enterobacter cloacae S611 GN=ubiH PE=4 SV=1 - [V5AUB2_ENTCL]	6.12	1	1	1	392	42.2377	8.1626	0.846593	0.0987275
A0A0A5RA21	Glutamate--cysteine ligase OS=Enterobacter cloacae GN=gshA PE=3 SV=1 - [A0A0A5RA21_ENTCL]	7.39	1	3	6	514	57.7922	5.32568	0.846668	0.0989083
V5AB58	Chaperone protein DnaK OS=Enterobacter cloacae S611 GN=dnaK PE=2 SV=1 - [V5AB58_ENTCL]	41.81	5	29	114	641	69.4365	4.94482	1.15666	0.100297
A0A0M3F3H2	Maltose/maltodextrin import ATP-binding protein MalK OS=Enterobacter cloacae GN=malK PE=3 SV=1 - [A0A0M3F3H2_ENTCL]	27.64	1	8	25	369	40.7296	7.63525	0.84725	0.100326
A0A0P8QBI4	Antibiotic ABC transporter substrate-binding protein OS=Enterobacter cloacae subsp. cloacae GN=AN689_30980 PE=4 SV=1 - [A0A0P8QBI4_ENTCL]	5.3	1	2	2	604	69.5513	8.90967	1.15657	0.10049
A0A0H3CGL2	3-deoxy-D-manno-octulosonic-acid transferase OS=Enterobacter cloacae subsp. cloacae (strain ATCC 13047 / DSM 30054 / NBRC 13535 / NCDC 279-56) GN=ECL_00129 PE=4 SV=1 - [A0A0H3CGL2_ENTCC]	7.31	1	3	3	424	47.6937	9.74463	1.15624	0.101144
V5AH97	tRNA dimethylallyltransferase OS=Enterobacter cloacae S611 GN=miaA PE=3 SV=1 - [V5AH97_ENTCL]	21.26	2	4	5	301	33.4632	6.45557	0.847609	0.101209
V5AA72	Putative oxidoreductase YdbC OS=Enterobacter cloacae S611 GN=EDP2_2611 PE=4 SV=1 - [V5AA72_ENTCL]	19.93	4	4	8	286	30.768	5.12256	0.847768	0.101601
V5AQK7	TonB system transport protein ExbD OS=Enterobacter cloacae S611 GN=exbD PE=3 SV=1 - [V5AQK7_ENTCL]	12.06	2	2	2	141	15.718	4.99561	1.156	0.101624
V5AMB8	Adenylosuccinate lyase OS=Enterobacter cloacae S611 GN=purB PE=3 SV=1 - [V5AMB8_ENTCL]	32.46	4	13	16	456	51.6687	6.12549	0.848022	0.102231
G2SC98	NADH:flavin oxidoreductase/NADH oxidase OS=Enterobacter asburiae (strain LF7a) GN=Entas_3764 PE=4 SV=1 - [G2SC98_ENTAL]	5.79	1	4	5	673	72.3155	6.7417	1.15559	0.102461
A0A0D9H028	Glycerol uptake facilitator GlpF OS=Enterobacter cloacae GN=LI62_24285 PE=3 SV=1 - [A0A0D9H028_ENTCL]	2.49	1	1	1	281	29.6203	6.06201	0.848116	0.102464
A0A0F3ZHR8	Tyrosine--tRNA ligase OS=Enterobacter cloacae GN=SG66_13655 PE=3 SV=1 - [A0A0F3ZHR8_ENTCL]	28.07	1	10	20	424	47.1589	5.79541	1.15536	0.102926
E3GCM1	ABC transporter related protein OS=Enterobacter lignolyticus (strain SCF1) GN=Entcl_0436 PE=4 SV=1 - [E3GCM1_ENTLS]	23.81	1	5	5	252	28.6196	7.09326	0.848526	0.103489
A0A102BMV0	Porin OS=Enterobacter cloacae GN=AWI22_09650 PE=4 SV=1 - [A0A102BMV0_ENTCL]	13.98	1	3	14	379	41.5303	4.60205	0.848532	0.103505
A0A0F4BJ23	Membrane protein OS=Enterobacter cloacae GN=tolA PE=4 SV=1 - [A0A0F4BJ23_ENTCL]	8.15	3	3	3	417	42.7252	9.05615	1.1549	0.10385
A0A0H3CME2	Putative outer membrane lipoprotein OS=Enterobacter cloacae subsp. cloacae (strain ATCC 13047 / DSM 30054 / NBRC 13535 / NCDC 279-56) GN=ECL_03494 PE=4 SV=1 - [A0A0H3CME2_ENTCC]	17.53	1	1	1	154	17.5838	9.61279	0.848677	0.103867
A0A0E1JAR0	Enterochelin esterase OS=Enterobacter cloacae GN=LI62_07660 PE=4 SV=1 - [A0A0E1JAR0_ENTCL]	3.18	1	1	1	409	44.2368	6.75635	0.848703	0.103932
A0A0N8MYJ0	Phosphotransferase RcsD OS=Enterobacter cloacae subsp. cloacae GN=rcsD PE=3 SV=1 - [A0A0N8MYJ0_ENTCL]	7.31	1	5	6	889	99.9088	5.2876	1.15476	0.104143
A0A0A3ZVS0	Valine--tRNA ligase OS=Enterobacter cancerogenus GN=valS PE=3 SV=1 - [A0A0A3ZVS0_9ENTR]	18.93	1	14	22	951	108.7	5.32568	1.15438	0.104935
E3G3D2	1-acyl-sn-glycerol-3-phosphate acyltransferase OS=Enterobacter lignolyticus (strain SCF1) GN=Entcl_0734 PE=3 SV=1 - [E3G3D2_ENTLS]	7.76	2	2	2	245	27.1995	9.96436	1.15422	0.105254
E3G6V5	ABC transporter related protein OS=Enterobacter lignolyticus (strain SCF1) GN=Entcl_3355 PE=4 SV=1 - [E3G6V5_ENTLS]	2.87	1	1	1	592	65.2293	6.75635	0.849364	0.105606
V5CR23	Lipopolysaccharide export system permease protein lptF OS=Enterobacter cloacae S611 GN=lptF PE=4 SV=1 - [V5CR23_ENTCL]	5.01	2	2	2	359	39.344	9.74463	1.15403	0.105645
V5B603	Gamma-aminobutyraldehyde dehydrogenase OS=Enterobacter cloacae S611 GN=ydcW PE=3 SV=1 - [V5B603_ENTCL]	18.99	2	6	14	474	51.0268	5.92236	0.849395	0.105684
V5AXB0	Lipo-releasing system transmembrane protein lolC OS=Enterobacter cloacae S611 GN=lolC PE=4 SV=1 - [V5AXB0_ENTCL]	14.77	2	5	10	386	41.4269	8.39697	1.15397	0.105776
V5AVL5	Protein yhgF OS=Enterobacter cloacae S611 GN=yhgF PE=4 SV=1 - [V5AVL5_ENTCL]	28.15	1	19	28	778	85.1753	6.22705	0.84954	0.106054
V5AZE2	Uncharacterized protein OS=Enterobacter cloacae S611 GN=EDP2_774 PE=4 SV=1 - [V5AZE2_ENTCL]	5.58	2	3	4	520	56.7942	5.41455	1.15382	0.106088
A0A0F3YA49	Diguanylate phosphodiesterase OS=Enterobacter cloacae GN=RZ87_20385 PE=4 SV=1 - [A0A0F3YA49_ENTCL]	4.26	1	1	2	329	35.6654	4.729	0.849749	0.10659
A0A0A7ZQ92	Glutamate synthase OS=Enterobacter cloacae GN=LI64_19270 PE=4 SV=1 - [A0A0A7ZQ92_ENTCL]	26.69	3	8	9	472	51.968	5.52881	1.15341	0.106941
V5ACK8	Putative osmoprotectant uptake system permease protein yehY OS=Enterobacter cloacae S611 GN=EDP2_1995 PE=3 SV=1 - [V5ACK8_ENTCL]	3.74	1	1	1	374	39.9693	8.54346	1.1531	0.107609
A0A0P8Q3E3	UvrABC system protein A OS=Enterobacter cloacae subsp. cloacae GN=uvrA PE=3 SV=1 - [A0A0P8Q3E3_ENTCL]	49.36	2	32	53	940	103.629	6.45557	1.15302	0.107767
A0A0M1R5V0	Flagellar M-ring protein OS=Enterobacter cloacae subsp. dissolvens SDM GN=fliF PE=3 SV=1 - [A0A0M1R5V0_ENTCL]	10.91	1	5	7	559	61.2373	6.68311	1.15286	0.108113
A0A0P8T5I0	ATP-dependent protease ATPase subunit HslU OS=Enterobacter cloacae subsp. cloacae GN=hslU PE=3 SV=1 - [A0A0P8T5I0_ENTCL]	33.41	1	15	41	443	49.5729	5.40186	1.15269	0.108468
A0A0M3F167	Protein HflC OS=Enterobacter cloacae GN=OA46_15720 PE=3 SV=1 - [A0A0M3F167_ENTCL]	18.07	1	7	15	332	37.2043	6.23975	1.15269	0.108481
V5ARD6	Pyruvate dehydrogenase complex repressor OS=Enterobacter cloacae S611 GN=pdhR PE=4 SV=1 - [V5ARD6_ENTCL]	21.65	1	5	8	254	29.1073	6.7417	1.15247	0.108932
A0A0X4B2C3	Delta-aminolevulinic acid dehydratase OS=Enterobacter cloacae GN=AWI13_18680 PE=4 SV=1 - [A0A0X4B2C3_ENTCL]	13.89	1	4	4	324	35.4349	5.60498	0.850825	0.109374
E3G8H0	Glycoside hydrolase family 31 OS=Enterobacter lignolyticus (strain SCF1) GN=Entcl_0081 PE=3 SV=1 - [E3G8H0_ENTLS]	1.3	1	1	1	772	87.41	6.1001	0.850846	0.109429
V5AC18	Uncharacterized protein OS=Enterobacter cloacae S611 GN=EDP2_2575 PE=4 SV=1 - [V5AC18_ENTCL]	18.05	4	5	13	338	37.1759	4.81787	1.15215	0.109629
V5AI28	Succinate dehydrogenase iron-sulfur subunit OS=Enterobacter cloacae S611 GN=sdhB PE=3 SV=1 - [V5AI28_ENTCL]	37.39	1	7	44	238	26.6632	7.13721	0.850997	0.109823
E3G533	RecBCD enzyme subunit RecB OS=Enterobacter lignolyticus (strain SCF1) GN=recB PE=3 SV=1 - [E3G533_ENTLS]	0.68	1	1	1	1179	132.403	5.50342	1.15191	0.110131
G2SAB9	NH(3)-dependent NAD(+) synthetase OS=Enterobacter asburiae (strain LF7a) GN=nadE PE=3 SV=1 - [G2SAB9_ENTAL]	33.09	2	5	13	275	30.3367	5.43994	1.15174	0.110518
D2ZAF6	Thiamine pyrophosphate enzyme, N-terminal TPP binding domain protein OS=Enterobacter cancerogenus ATCC 35316 GN=ENTCAN_05431 PE=3 SV=1 - [D2ZAF6_9ENTR]	17.31	1	6	11	572	61.9685	6.31592	0.851289	0.11059
A0A0M3F5T9	Maltoporin OS=Enterobacter cloacae GN=lamB PE=2 SV=1 - [A0A0M3F5T9_ENTCL]	20.72	1	6	44	444	49.0896	5.021	0.851538	0.111248
A0A0P8QH45	Glycerol dehydrogenase OS=Enterobacter cloacae subsp. cloacae GN=gldA PE=4 SV=1 - [A0A0P8QH45_ENTCL]	15.8	2	3	5	367	38.6307	4.97021	0.85159	0.111384
A0A0E1JAN0	Oligopeptide transporter ATP-binding component OS=Enterobacter cloacae GN=oppD PE=4 SV=1 - [A0A0E1JAN0_ENTCL]	31.45	1	8	15	337	36.9509	6.44287	0.85206	0.112634
V5APU5	UPF0441 protein EDP2_802 OS=Enterobacter cloacae S611 GN=EDP2_802 PE=3 SV=1 - [V5APU5_ENTCL]	22.57	3	4	7	226	23.5311	9.11475	0.85209	0.112716
A0A0P8RGY5	Uncharacterized protein OS=Enterobacter cloacae subsp. cloacae GN=AN689_27950 PE=4 SV=1 - [A0A0P8RGY5_ENTCL]	15.28	1	1	1	72	8.08801	8.49951	0.852139	0.112847
A0A0P8UCW2	Spermidine/putrescine ABC transporter substrate-binding protein OS=Enterobacter cloacae subsp. cloacae GN=AN689_43020 PE=4 SV=1 - [A0A0P8UCW2_ENTCL]	24.93	1	7	10	381	42.1501	7.00537	0.852296	0.113267
A0A0G4BL18	Peptide ABC transporter substrate-binding protein OS=Enterobacter cloacae GN=ABT55_14445 PE=4 SV=1 - [A0A0G4BL18_ENTCL]	18.22	2	7	17	538	60.1159	8.71924	0.852398	0.113538
A0A0A3Z3M9	ABC transporter ATP-binding protein OS=Enterobacter cancerogenus GN=NH00_01905 PE=4 SV=1 - [A0A0A3Z3M9_9ENTR]	9.25	1	4	7	530	59.379	5.09717	1.15013	0.114032
D2ZFB6	Phosphoribosylglycinamide formyltransferase OS=Enterobacter cancerogenus ATCC 35316 GN=purN PE=3 SV=1 - [D2ZFB6_9ENTR]	6.1	1	1	2	213	23.396	5.2876	0.852718	0.1144
A0A0P8QES3	Methionine import ATP-binding protein MetN OS=Enterobacter cloacae subsp. cloacae GN=metN PE=3 SV=1 - [A0A0P8QES3_ENTCL]	5.62	2	2	2	338	36.4257	9.1001	0.853072	0.115361
A0A0M2C280	Uncharacterized protein OS=Enterobacter cloacae UCICRE 3 GN=L414_03964 PE=4 SV=1 - [A0A0M2C280_ENTCL]	9.49	2	2	3	295	32.7195	6.65381	0.853078	0.115376
A0A0W1YSF4	Integrase OS=Enterobacter cloacae GN=ASV28_18755 PE=4 SV=1 - [A0A0W1YSF4_ENTCL]	4.71	1	1	1	340	39.0861	9.59814	0.85334	0.116091
A0A0M3F5H3	Acetolactate synthase OS=Enterobacter cloacae GN=OA46_05385 PE=3 SV=1 - [A0A0M3F5H3_ENTCL]	8.71	1	5	7	574	62.7491	6.27783	1.14904	0.11646
A0A102BQ68	Aldo/keto reductase OS=Enterobacter cloacae GN=AWI22_04740 PE=4 SV=1 - [A0A102BQ68_ENTCL]	6.07	1	2	2	346	37.9445	5.90967	0.853607	0.116822
V5ADB9	Inner membrane protein yejM OS=Enterobacter cloacae S611 GN=yejM PE=4 SV=1 - [V5ADB9_ENTCL]	6.31	2	2	2	586	66.5951	8.86572	0.853608	0.116823
V3DA14	30S ribosomal protein S6 OS=Enterobacter cloacae UCICRE 12 GN=rpsF PE=3 SV=1 - [V3DA14_ENTCL]	40.46	1	3	19	131	15.0843	5.22412	0.8537	0.117077
A0A0M3EXK5	Serine--tRNA ligase OS=Enterobacter cloacae GN=serS PE=3 SV=1 - [A0A0M3EXK5_ENTCL]	23.72	1	9	19	430	48.5617	5.75732	0.853848	0.117482
A0A0A4A348	Conjugal transfer protein TraC OS=Enterobacter cancerogenus GN=NH00_05510 PE=4 SV=1 - [A0A0A4A348_9ENTR]	0.91	1	1	1	881	98.6854	6.46826	1.14827	0.118208
V5AQA8	Acetyltransferase domain protein OS=Enterobacter cloacae S611 GN=EDP2_1011 PE=4 SV=1 - [V5AQA8_ENTCL]	6.71	1	1	1	149	17.0896	5.22412	0.854143	0.118298
V5AW97	Threonine synthase OS=Enterobacter cloacae S611 GN=thrC PE=4 SV=1 - [V5AW97_ENTCL]	19.63	2	5	6	428	46.8502	5.42725	0.854163	0.118353
E3G980	Lipopolysaccharide heptosyltransferase III OS=Enterobacter lignolyticus (strain SCF1) GN=Entcl_0120 PE=4 SV=1 - [E3G980_ENTLS]	3	1	1	1	367	40.7264	9.5835	1.14798	0.118871
A0A0G4BHJ6	Beta-D-glucoside glucohydrolase OS=Enterobacter cloacae GN=ABT55_11995 PE=4 SV=1 - [A0A0G4BHJ6_ENTCL]	5.56	1	3	5	791	85.9306	5.61768	1.14798	0.118891
A0A0H3CQL7	Transcriptional repressor MprA OS=Enterobacter cloacae subsp. cloacae (strain ATCC 13047 / DSM 30054 / NBRC 13535 / NCDC 279-56) GN=ECL_04021 PE=4 SV=1 - [A0A0H3CQL7_ENTCC]	26.14	1	5	8	176	20.5804	6.72705	1.14788	0.119108
A0A0F3XKR1	Cell division protein DamX OS=Enterobacter cloacae GN=damX PE=3 SV=1 - [A0A0F3XKR1_ENTCL]	2.78	1	1	2	432	45.9232	8.1333	1.14775	0.119406
A0A0P8Q520	Transcriptional regulator OS=Enterobacter cloacae subsp. cloacae GN=AN689_40465 PE=4 SV=1 - [A0A0P8Q520_ENTCL]	27.13	2	6	9	258	30.0562	5.65576	0.854629	0.119649
V5B0I3	Uncharacterized protein OS=Enterobacter cloacae S611 GN=EDP2_3619 PE=4 SV=1 - [V5B0I3_ENTCL]	6.87	3	5	7	815	89.1855	7.62061	1.14759	0.11979
A0A0N8N0X0	Glycerol kinase OS=Enterobacter cloacae subsp. cloacae GN=glpK PE=3 SV=1 - [A0A0N8N0X0_ENTCL]	37.25	2	15	80	502	56.0492	5.43994	0.854819	0.120179
A0A0P8MPJ0	Uncharacterized protein OS=Enterobacter cloacae subsp. cloacae GN=AN685_26695 PE=4 SV=1 - [A0A0P8MPJ0_ENTCL]	16.94	1	1	1	183	21.1305	7.60596	0.854849	0.120264
A0A0M3F1W6	Amino acid ABC transporter substrate-binding protein OS=Enterobacter cloacae GN=OA46_10655 PE=3 SV=1 - [A0A0M3F1W6_ENTCL]	33.43	3	9	37	341	37.0116	6.80029	0.854855	0.120281
A0A0A3Z1A0	Trg OS=Enterobacter cancerogenus GN=NH00_04595 PE=4 SV=1 - [A0A0A3Z1A0_9ENTR]	4.75	1	3	4	611	66.5132	6.03662	1.14735	0.120334
V5AW83	Putative L,D-transpeptidase YcfS OS=Enterobacter cloacae S611 GN=EDP2_309 PE=4 SV=1 - [V5AW83_ENTCL]	9.4	1	1	1	319	34.2268	7.57666	1.1471	0.120905
A0A0X4CXL7	N-acetylglutamate synthase (Fragment) OS=Enterobacter cloacae GN=AWI12_11980 PE=4 SV=1 - [A0A0X4CXL7_ENTCL]	3.33	1	1	1	421	46.5972	6.43018	1.14694	0.121285
A0A0P8R1E0	Pyridoxal phosphate phosphatase OS=Enterobacter cloacae subsp. cloacae GN=AN689_31915 PE=4 SV=1 - [A0A0P8R1E0_ENTCL]	5.15	1	1	1	272	30.1832	5.22412	0.855323	0.121597
A0A0M3F3Z3	Endo-type membrane-bound lytic murein transglycosylase A OS=Enterobacter cloacae GN=emtA PE=3 SV=1 - [A0A0M3F3Z3_ENTCL]	9.85	2	2	3	203	22.7077	9.43701	1.14654	0.122227
A0A0M3F042	Toxin-antitoxin biofilm protein TabA OS=Enterobacter cloacae GN=OA46_16095 PE=4 SV=1 - [A0A0M3F042_ENTCL]	12	1	1	1	150	16.6845	5.73193	0.855559	0.122265
A0A0A3ZP60	Iron ABC transporter substrate-binding protein OS=Enterobacter cancerogenus GN=NH00_21800 PE=4 SV=1 - [A0A0A3ZP60_9ENTR]	29.01	3	9	51	362	39.4851	5.8335	0.855565	0.122281
A0A0P8Q4U7	UPF0304 protein AN689_45825 OS=Enterobacter cloacae subsp. cloacae GN=AN689_45825 PE=3 SV=1 - [A0A0P8Q4U7_ENTCL]	32.32	2	7	14	164	19.4675	6.52197	1.14643	0.122486
V5CS90	Protease 2 OS=Enterobacter cloacae S611 GN=ptrB PE=4 SV=1 - [V5CS90_ENTCL]	2.05	1	1	1	684	78.7476	5.43994	0.855696	0.122654
A0A0N8MXE8	Succinate dehydrogenase iron-sulfur subunit OS=Enterobacter cloacae subsp. cloacae GN=sdhB PE=3 SV=1 - [A0A0N8MXE8_ENTCL]	39.92	2	8	49	238	26.7153	7.48877	0.856055	0.123676
A0A0A7Z7Z3	6-phospho-alpha-glucosidase OS=Enterobacter cloacae GN=LI64_00140 PE=3 SV=1 - [A0A0A7Z7Z3_ENTCL]	15.23	1	6	6	440	49.3598	5.80811	0.856056	0.123678
V5B0N7	Cell division protein FtsQ OS=Enterobacter cloacae S611 GN=ftsQ PE=3 SV=1 - [V5B0N7_ENTCL]	12.72	1	3	5	283	31.8824	8.104	1.14576	0.12407
E3G544	Ribosome-binding ATPase YchF OS=Enterobacter lignolyticus (strain SCF1) GN=ychF PE=3 SV=1 - [E3G544_ENTLS]	34.99	2	10	19	363	39.6713	4.90674	1.14569	0.124233
A0A0P8Q6D7	Phospholipase OS=Enterobacter cloacae subsp. cloacae GN=AN689_29485 PE=4 SV=1 - [A0A0P8Q6D7_ENTCL]	20.42	1	3	3	289	33.0181	5.46533	0.856258	0.124258
A0A0P8INN5	General stress protein OS=Enterobacter cloacae GN=AN674_05915 PE=4 SV=1 - [A0A0P8INN5_ENTCL]	21.51	2	2	3	172	18.6957	5.17334	1.14546	0.124792
V5B495	Flagellar M-ring protein OS=Enterobacter cloacae S611 GN=fliF PE=3 SV=1 - [V5B495_ENTCL]	3.17	1	2	2	567	61.9037	6.68311	1.14535	0.125045
V5AVQ4	Putative L,D-transpeptidase ErfK/SrfK OS=Enterobacter cloacae S611 GN=EDP2_2856 PE=4 SV=1 - [V5AVQ4_ENTCL]	8.49	1	2	3	318	34.429	8.35303	0.856596	0.12523
A0A0P8RWV9	Ribosome maturation protein RimP (Fragment) OS=Enterobacter cloacae subsp. cloacae GN=AN689_60200 PE=4 SV=1 - [A0A0P8RWV9_ENTCL]	25.35	2	2	3	71	8.06722	7.41553	1.14515	0.125524
A0A0A3YTF0	RNA polymerase sigma factor RpoD OS=Enterobacter cancerogenus GN=rpoD PE=3 SV=1 - [A0A0A3YTF0_9ENTR]	29.15	1	15	22	614	70.2663	4.80518	1.14487	0.126204
A0A0P8RHS7	Inosine-5'-monophosphate dehydrogenase OS=Enterobacter cloacae subsp. cloacae GN=AN689_27245 PE=3 SV=1 - [A0A0P8RHS7_ENTCL]	40.16	1	14	35	488	51.9089	6.75635	1.14486	0.126225
V5CNP4	NADP-dependent malic enzyme OS=Enterobacter cloacae S611 GN=maeB PE=3 SV=1 - [V5CNP4_ENTCL]	25.56	4	16	47	759	82.0437	5.5415	0.857054	0.126558
A0A0A6IKL8	Cystathionine beta-lyase OS=Enterobacter cloacae GN=metC_1 PE=3 SV=1 - [A0A0A6IKL8_ENTCL]	5.06	1	1	1	395	43.203	6.23975	0.857137	0.126799
A0A0M3F8C8	Lac repressor OS=Enterobacter cloacae GN=lacI PE=4 SV=1 - [A0A0M3F8C8_ENTCL]	5.62	1	2	2	356	37.9469	6.53662	1.14459	0.126861
A0A0M3F2E6	Phospholipid ABC transporter substrate-binding protein OS=Enterobacter cloacae GN=OA46_11035 PE=4 SV=1 - [A0A0M3F2E6_ENTCL]	4.35	1	1	1	184	19.9403	4.90674	1.14446	0.1272
A0A0X3YQK8	Oxidoreductase OS=Enterobacter cloacae GN=AWI05_20885 PE=4 SV=1 - [A0A0X3YQK8_ENTCL]	6.06	1	2	2	264	27.7663	5.17334	1.14441	0.127302
A0A0P8RXM2	Pseudouridine synthase (Fragment) OS=Enterobacter cloacae subsp. cloacae GN=rluD PE=3 SV=1 - [A0A0P8RXM2_ENTCL]	48.33	1	10	18	300	34.0709	7.57666	0.857379	0.127504
A0A0A3YQG0	ATP-dependent RNA helicase RhlB OS=Enterobacter cancerogenus GN=rhlB PE=3 SV=1 - [A0A0A3YQG0_9ENTR]	19.72	1	8	14	431	47.9557	8.00146	1.14432	0.12752
V5CMG5	Hydroxylamine reductase OS=Enterobacter cloacae S611 GN=hcp PE=3 SV=1 - [V5CMG5_ENTCL]	10.91	4	4	5	550	60.1163	5.18604	1.14426	0.127681
A0A0A3ZPE6	Undecaprenyl-phosphate 4-deoxy-4-formamido-L-arabinose transferase OS=Enterobacter cancerogenus GN=arnC PE=3 SV=1 - [A0A0A3ZPE6_9ENTR]	12.8	1	3	4	328	36.7019	5.88428	1.14423	0.127742
A0A0P8LBM0	4-alpha-glucanotransferase OS=Enterobacter cloacae GN=malQ PE=3 SV=1 - [A0A0P8LBM0_ENTCL]	7.8	1	3	4	692	77.6802	7.43018	1.14416	0.127917
A0A0A3YQM6	DNA-binding protein OS=Enterobacter cancerogenus GN=NH00_16695 PE=3 SV=1 - [A0A0A3YQM6_9ENTR]	9.85	1	1	1	132	14.8288	7.25439	1.14414	0.127964
A0A0N8MWN7	O-acetyl-ADP-ribose deacetylase OS=Enterobacter cloacae subsp. cloacae GN=ymdB PE=3 SV=1 - [A0A0N8MWN7_ENTCL]	6.11	1	1	3	180	19.2059	6.26514	0.857554	0.128018
A0A0M3F7J6	Carbamoyl-phosphate synthase (glutamine-hydrolyzing) OS=Enterobacter cloacae GN=carB PE=3 SV=1 - [A0A0M3F7J6_ENTCL]	32.59	1	24	39	1074	117.86	5.19873	0.857627	0.12823
A0A0P8Q798	Regulator of RpoS OS=Enterobacter cloacae subsp. cloacae GN=rssB PE=3 SV=1 - [A0A0P8Q798_ENTCL]	3.56	1	1	1	337	37.2213	5.65576	1.14389	0.128569
A0A0M3F4D6	Cation transport regulator OS=Enterobacter cloacae GN=chaB PE=4 SV=1 - [A0A0M3F4D6_ENTCL]	35.53	1	2	3	76	8.99936	6.53662	1.14386	0.128639
A0A0E2JUZ7	ATP-dependent dethiobiotin synthetase BioD OS=Enterobacter cloacae EC_38VIM1 GN=bioD PE=3 SV=1 - [A0A0E2JUZ7_ENTCL]	15.58	1	3	5	231	24.6451	6.1001	1.14379	0.128818
V5AYN4	Bacterial extracellular solute-binding s, 3 family protein OS=Enterobacter cloacae S611 GN=EDP2_625 PE=3 SV=1 - [V5AYN4_ENTCL]	34.6	3	9	52	341	36.9746	6.80029	0.858312	0.130255
A0A0W2QAI4	Uncharacterized protein OS=Enterobacter hormaechei subsp. oharae GN=ASU88_22000 PE=4 SV=1 - [A0A0W2QAI4_9ENTR]	3.46	1	1	1	231	25.9378	7.47412	0.858381	0.130458
A0A0M3EZM3	Uncharacterized protein OS=Enterobacter cloacae GN=OA46_15810 PE=4 SV=1 - [A0A0M3EZM3_ENTCL]	7.98	2	2	2	213	23.3028	5.07178	1.14307	0.130596
A0A0P8IEW8	Calcium:proton antiporter OS=Enterobacter cloacae GN=AN674_22130 PE=4 SV=1 - [A0A0P8IEW8_ENTCL]	2.58	1	1	1	349	37.2361	6.354	1.1429	0.13101
A0A0P8Q8W6	Glutamate--tRNA ligase OS=Enterobacter cloacae subsp. cloacae GN=gltX PE=3 SV=1 - [A0A0P8Q8W6_ENTCL]	21.87	1	9	15	471	53.4556	5.78271	1.14274	0.131416
Q9KIL1	Glyceraldehyde 3-phosphate dehydrogenase (Fragment) OS=Enterobacter cloacae GN=gapA PE=3 SV=1 - [Q9KIL1_ENTCL]	63.35	2	13	56	221	23.5031	7.48877	0.858733	0.131509
A0A0P8MVN2	Polyamine-transporting ATPase OS=Enterobacter cloacae GN=potG PE=4 SV=1 - [A0A0P8MVN2_ENTCL]	35.81	1	10	18	377	42.0597	6.53662	1.14258	0.131812
V5AY17	Inner membrane protein yjcH OS=Enterobacter cloacae S611 GN=yjcH PE=4 SV=1 - [V5AY17_ENTCL]	14.56	1	1	6	103	11.6934	9.81787	0.858869	0.131917
A0A0G4BCN1	Bifunctional polymyxin resistance protein ArnA OS=Enterobacter cloacae GN=arnA PE=3 SV=1 - [A0A0G4BCN1_ENTCL]	20.15	1	11	34	660	73.7461	6.59521	0.8589	0.132008
A0A0P8SJ40	Cytoplasmic alpha-amylase OS=Enterobacter cloacae subsp. cloacae GN=AN689_36780 PE=4 SV=1 - [A0A0P8SJ40_ENTCL]	6.06	2	2	2	495	56.4163	4.61475	0.858923	0.132078
E3G324	UvrABC system protein B OS=Enterobacter lignolyticus (strain SCF1) GN=uvrB PE=3 SV=1 - [E3G324_ENTLS]	13.37	3	10	16	673	76.2345	5.2749	1.14211	0.133003
A0A0P8R510	Disulfide bond formation protein B OS=Enterobacter cloacae subsp. cloacae GN=dsbB PE=3 SV=1 - [A0A0P8R510_ENTCL]	10.23	1	1	1	176	20.0496	9.27588	1.14201	0.133251
V5AG97	Uncharacterized protein OS=Enterobacter cloacae S611 GN=EDP2_1195 PE=4 SV=1 - [V5AG97_ENTCL]	9.17	1	1	1	109	12.0535	9.64209	1.14173	0.133958
A0A0U1LGJ4	Acetyl-coenzyme A synthetase OS=Enterobacter cloacae GN=acs PE=3 SV=1 - [A0A0U1LGJ4_ENTCL]	26.69	2	14	50	652	72.0601	5.94775	0.85963	0.134211
A0A0X6LXI0	Multidrug ABC transporter ATP-binding protein OS=Enterobacter cloacae GN=AWI13_07730 PE=4 SV=1 - [A0A0X6LXI0_ENTCL]	21.43	1	6	11	308	34.6093	8.03076	1.14159	0.134299
V5ACI2	Mannitol dehydrogenase Rossmann domain protein OS=Enterobacter cloacae S611 GN=EDP2_1948 PE=4 SV=1 - [V5ACI2_ENTCL]	6.56	1	2	2	488	53.9076	5.50342	0.859736	0.134533
V5AXL2	Malate synthase OS=Enterobacter cloacae S611 GN=aceB PE=3 SV=1 - [V5AXL2_ENTCL]	29.08	4	15	38	533	60.3537	5.93506	0.860042	0.135465
E3G113	Histidine biosynthesis bifunctional protein HisIE OS=Enterobacter lignolyticus (strain SCF1) GN=hisI PE=3 SV=1 - [E3G113_ENTLS]	9.05	1	2	2	199	22.2023	5.98584	0.860078	0.135576
A0A0X4EXA2	DUF4432 domain-containing protein OS=Enterobacter cloacae GN=AWI28_05830 PE=4 SV=1 - [A0A0X4EXA2_ENTCL]	2.74	1	1	1	402	44.2857	6.53662	1.1409	0.136084
A0A0P8Q615	Bifunctional protein Aas OS=Enterobacter cloacae subsp. cloacae GN=aas PE=3 SV=1 - [A0A0P8Q615_ENTCL]	11.4	3	6	8	719	80.3227	9.37842	1.14078	0.13639
W0BMA2	Serine endoprotease OS=Enterobacter cloacae P101 GN=M942_21615 PE=4 SV=1 - [W0BMA2_ENTCL]	23.64	1	6	33	478	49.5896	8.55811	0.860362	0.136444
A0A0X6X2T9	Cell division protein DedD OS=Enterobacter cloacae GN=AWS20_04590 PE=4 SV=1 - [A0A0X6X2T9_ENTCL]	9.69	2	2	3	227	23.9187	8.22119	1.14068	0.136637
E3G1E4	Cell division protein FtsK/SpoIIIE OS=Enterobacter lignolyticus (strain SCF1) GN=Entcl_2899 PE=4 SV=1 - [E3G1E4_ENTLS]	6.66	1	7	9	1262	137.896	5.021	1.14066	0.136685
V5AV57	Argininosuccinate lyase OS=Enterobacter cloacae S611 GN=argH PE=3 SV=1 - [V5AV57_ENTCL]	22.98	2	8	9	457	50.2206	5.22412	0.860452	0.13672
V5CSB9	Putative sugar-phosphate isomerase OS=Enterobacter cloacae S611 GN=EDP2_2445 PE=4 SV=1 - [V5CSB9_ENTCL]	20.75	4	4	4	212	23.3458	5.88428	0.860515	0.136915
V5AYA2	Uncharacterized protein OS=Enterobacter cloacae S611 GN=EDP2_3400 PE=4 SV=1 - [V5AYA2_ENTCL]	38.67	3	3	9	75	8.08798	7.12256	1.14054	0.137006
A0A0A7ZB26	Transcriptional regulator OS=Enterobacter cloacae GN=LI64_05395 PE=4 SV=1 - [A0A0A7ZB26_ENTCL]	5.97	1	1	1	134	15.1727	6.52197	1.14041	0.137343
A0A0P8RM83	Sulfate adenylyltransferase subunit 1 OS=Enterobacter cloacae subsp. cloacae GN=cysN PE=3 SV=1 - [A0A0P8RM83_ENTCL]	2.53	1	1	1	475	52.3582	5.26221	1.14015	0.138007
A0A0X3YMM8	Proline-specific permease (Fragment) OS=Enterobacter cloacae GN=proY PE=4 SV=1 - [A0A0X3YMM8_ENTCL]	3.15	1	1	1	413	45.314	9.01221	0.860897	0.138093
V5ARS8	Dihydroorotate dehydrogenase (quinone) OS=Enterobacter cloacae S611 GN=pyrD PE=3 SV=1 - [V5ARS8_ENTCL]	24.4	1	6	11	336	36.8355	8.1333	1.14001	0.138375
V5B1G2	Glucose-6-phosphate 1-dehydrogenase OS=Enterobacter cloacae S611 GN=zwf PE=3 SV=1 - [V5B1G2_ENTCL]	37.07	1	18	37	491	55.8675	6.11279	0.86114	0.138849
A0A0M3F5C9	Carbonic anhydrase OS=Enterobacter cloacae GN=OA46_05130 PE=3 SV=1 - [A0A0M3F5C9_ENTCL]	39.55	1	6	15	220	25.0038	6.44287	0.861285	0.1393
V5A5M3	Fe/S biogenesis protein NfuA OS=Enterobacter cloacae S611 GN=nfuA PE=3 SV=1 - [V5A5M3_ENTCL]	27.75	5	5	9	191	20.9944	4.57666	1.13956	0.139538
A0A0M3EZD5	50S ribosomal protein L2 OS=Enterobacter cloacae GN=rplB PE=3 SV=1 - [A0A0M3EZD5_ENTCL]	54.95	5	15	71	273	29.816	10.9312	1.13956	0.139551
A0A0A7ZL12	Soluble pyridine nucleotide transhydrogenase OS=Enterobacter cloacae GN=sthA PE=3 SV=1 - [A0A0A7ZL12_ENTCL]	36.7	2	8	31	466	51.5358	6.55127	0.861391	0.139631
V5ARF6	Protein translocase subunit SecD OS=Enterobacter cloacae S611 GN=secD PE=3 SV=1 - [V5ARF6_ENTCL]	17.05	1	9	15	604	65.4059	8.00146	1.13944	0.139849
A0A0X4AA10	Malic enzyme (Fragment) OS=Enterobacter cloacae GN=AWI07_05530 PE=4 SV=1 - [A0A0X4AA10_ENTCL]	27.37	1	13	50	687	74.3615	5.36377	0.861538	0.14009
A0A0G4BF34	Threonine synthase OS=Enterobacter cloacae GN=ABT55_05255 PE=4 SV=1 - [A0A0G4BF34_ENTCL]	21.96	2	5	9	428	46.9115	6.04932	0.861602	0.140291
E3G198	Aminopeptidase N OS=Enterobacter lignolyticus (strain SCF1) GN=Entcl_2853 PE=4 SV=1 - [E3G198_ENTLS]	22.87	4	18	36	870	98.9386	5.43994	1.13926	0.140337
A0A0E1J4C9	Bifunctional glyoxylate/hydroxypyruvate reductase B OS=Enterobacter cloacae GN=LI62_01525 PE=3 SV=1 - [A0A0E1J4C9_ENTCL]	7.72	1	4	5	324	35.4484	6.40479	1.13905	0.140888
A0A0A3YQ68	Deoxyguanosinetriphosphate triphosphohydrolase OS=Enterobacter cancerogenus GN=dgt PE=3 SV=1 - [A0A0A3YQ68_9ENTR]	4.02	1	2	2	497	57.9084	6.53662	0.861876	0.14115
W0BJY0	RNA polymerase sigma-54 factor OS=Enterobacter cloacae P101 GN=M942_03120 PE=3 SV=1 - [W0BJY0_ENTCL]	15.3	1	5	8	477	54.1725	4.70361	1.13848	0.142398
A0A0N8MZ10	ATP F0F1 synthase subunit delta (Fragment) OS=Enterobacter cloacae subsp. cloacae GN=AN689_51380 PE=4 SV=1 - [A0A0N8MZ10_ENTCL]	21.05	1	2	2	76	8.16836	8.1626	0.8624	0.142805
V5AHI5	Alpha-1,4 glucan phosphorylase OS=Enterobacter cloacae S611 GN=glgP PE=3 SV=1 - [V5AHI5_ENTCL]	21.1	1	16	28	815	93.3566	5.94775	1.13831	0.14286
A0A0M3F6B5	Uncharacterized protein OS=Enterobacter cloacae GN=OA46_06510 PE=4 SV=1 - [A0A0M3F6B5_ENTCL]	23.74	1	5	9	219	23.7512	5.98584	1.13828	0.142937
G2SCZ7	Sulfoxide reductase catalytic subunit yedY OS=Enterobacter asburiae (strain LF7a) GN=msrP PE=3 SV=1 - [G2SCZ7_ENTAL]	16.22	1	4	7	333	37.3472	8.07471	0.862527	0.14321
A0A0F3ZC30	Porin OS=Enterobacter cloacae GN=SG66_18840 PE=4 SV=1 - [A0A0F3ZC30_ENTCL]	14.36	1	3	14	369	40.8371	4.64014	1.13817	0.143212
V5APV0	Sulfoxide reductase catalytic subunit yedY OS=Enterobacter cloacae S611 GN=yedY PE=3 SV=1 - [V5APV0_ENTCL]	17.47	1	4	7	332	37.0641	8.67529	0.862541	0.143255
A0A0H3CRA6	Protein SprT OS=Enterobacter cloacae subsp. cloacae (strain ATCC 13047 / DSM 30054 / NBRC 13535 / NCDC 279-56) GN=sprT PE=3 SV=1 - [A0A0H3CRA6_ENTCC]	6.62	1	1	1	151	17.7581	9.56885	0.862769	0.143979
A0A0M3F4D4	3,4-dihydroxy-2-butanone 4-phosphate synthase OS=Enterobacter cloacae GN=ribB PE=3 SV=1 - [A0A0M3F4D4_ENTCL]	19.82	2	2	3	217	23.2786	5.18604	0.862825	0.144158
V5CTY8	DNA recombination protein rmuC OS=Enterobacter cloacae S611 GN=rmuC PE=4 SV=1 - [V5CTY8_ENTCL]	17.32	5	7	8	485	55.1281	5.60498	1.13762	0.144704
A0A0M3EXY1	ATP-dependent RNA helicase RhlE OS=Enterobacter cloacae GN=rhlE PE=3 SV=1 - [A0A0M3EXY1_ENTCL]	22.03	1	9	9	454	49.9217	10.1401	1.13741	0.145262
E3GB72	Glycerophosphoryl diester phosphodiesterase OS=Enterobacter lignolyticus (strain SCF1) GN=Entcl_1480 PE=4 SV=1 - [E3GB72_ENTLS]	23.46	1	6	12	358	40.7825	6.3667	0.86324	0.145488
A0A0F1NN79	Quinolinate synthase A OS=Enterobacter cloacae GN=SR84_10335 PE=3 SV=1 - [A0A0F1NN79_ENTCL]	18.44	1	3	3	347	37.9191	5.78271	0.863368	0.1459
V5B0B6	Mutator mutT protein OS=Enterobacter cloacae S611 GN=mutT PE=3 SV=1 - [V5B0B6_ENTCL]	9.77	1	1	3	133	15.0837	4.99561	0.863403	0.146013
A0A0A3Z6T1	CbbBc protein OS=Enterobacter cancerogenus GN=NH00_02665 PE=4 SV=1 - [A0A0A3Z6T1_9ENTR]	1.04	1	1	1	769	84.4342	6.62451	0.863417	0.14606
A0A0F3XDA3	50S ribosomal protein L21 OS=Enterobacter cloacae GN=SG66_12985 PE=4 SV=1 - [A0A0F3XDA3_ENTCL]	5.81	1	1	1	155	18.5362	6.81494	1.13701	0.146365
A0A0H3CHC9	PTS system, mannose-specific IID component OS=Enterobacter cloacae subsp. cloacae (strain ATCC 13047 / DSM 30054 / NBRC 13535 / NCDC 279-56) GN=ECL_01485 PE=4 SV=1 - [A0A0H3CHC9_ENTCC]	34.98	1	8	18	283	30.8445	9.56885	0.863564	0.146535
A0A0P8R2U1	Purine nucleoside phosphorylase DeoD-type OS=Enterobacter cloacae subsp. cloacae GN=deoD PE=3 SV=1 - [A0A0P8R2U1_ENTCL]	66.53	1	12	42	239	25.962	5.66846	0.863614	0.146697
V5B744	Aldehyde dehydrogenase family protein OS=Enterobacter cloacae S611 GN=EDP2_3890 PE=3 SV=1 - [V5B744_ENTCL]	20.95	6	7	24	506	55.3173	5.61768	1.13688	0.146707
V5CM50	NADH oxidoreductase hcr OS=Enterobacter cloacae S611 GN=hcr PE=4 SV=1 - [V5CM50_ENTCL]	5.28	1	1	1	322	35.4186	6.29053	1.1368	0.146923
V5B2K7	Uncharacterized protein OS=Enterobacter cloacae S611 GN=EDP2_1879 PE=4 SV=1 - [V5B2K7_ENTCL]	35.89	3	9	18	404	45.1402	6.15088	0.863702	0.146979
A0A0W2B616	DnaA initiator-associating protein DiaA OS=Enterobacter hormaechei subsp. oharae GN=diaA PE=3 SV=1 - [A0A0W2B616_9ENTR]	17.86	2	2	4	196	21.1198	5.52881	0.863731	0.147072
A0A0H3CHY1	Thioesterase superfamily protein OS=Enterobacter cloacae subsp. cloacae (strain ATCC 13047 / DSM 30054 / NBRC 13535 / NCDC 279-56) GN=ECL_01201 PE=4 SV=1 - [A0A0H3CHY1_ENTCC]	17.42	2	2	4	132	14.9549	5.47803	1.13674	0.147099
V5CVS0	ATP-dependent RNA helicase RhlE OS=Enterobacter cloacae S611 GN=rhlE PE=3 SV=1 - [V5CVS0_ENTCL]	20.38	2	8	8	476	51.7864	9.979	1.13672	0.147147
V5AUE5	2-dehydro-3-deoxyglucarate aldolase OS=Enterobacter cloacae S611 GN=garL PE=4 SV=1 - [V5AUE5_ENTCL]	13.28	3	3	4	256	27.4203	5.79541	0.864202	0.148604
A0A0A3YUH8	Multidrug transporter OS=Enterobacter cancerogenus GN=NH00_12005 PE=4 SV=1 - [A0A0A3YUH8_9ENTR]	2.05	1	1	2	390	42.6013	6.44287	1.1359	0.149399
A0A0A0ZCF3	S-ribosylhomocysteinase OS=Enterobacter cloacae GN=SG66_21610 PE=3 SV=1 - [A0A0A0ZCF3_ENTCL]	45.61	1	7	17	171	19.5217	5.70654	0.864483	0.149524
A0A0A7ZJM7	Phosphate transporter permease subunit PstC OS=Enterobacter cloacae GN=pstC PE=3 SV=1 - [A0A0A7ZJM7_ENTCL]	2.19	1	1	1	319	34.1635	6.13818	1.13585	0.149537
A0A0A7ZFF6	(P)ppGpp synthetase OS=Enterobacter cloacae GN=LI64_00630 PE=3 SV=1 - [A0A0A7ZFF6_ENTCL]	25.99	1	15	20	704	79.3752	8.55811	1.13583	0.149596
A0A0M3F0Y5	tRNA uridine 5-carboxymethylaminomethyl modification enzyme MnmG OS=Enterobacter cloacae GN=mnmG PE=3 SV=1 - [A0A0M3F0Y5_ENTCL]	17.01	3	8	11	629	69.8397	6.50732	1.1358	0.149665
V5AX11	Outer-membrane lipoprotein LolB OS=Enterobacter cloacae S611 GN=lolB PE=3 SV=1 - [V5AX11_ENTCL]	19.32	1	4	6	207	23.5871	8.79248	1.13577	0.14977
V5AF58	Imidazole glycerol phosphate synthase subunit HisF OS=Enterobacter cloacae S611 GN=hisF PE=3 SV=1 - [V5AF58_ENTCL]	34.5	1	6	8	258	28.3505	5.03369	0.86456	0.149777
A0A0A7ZEB5	Lon protease OS=Enterobacter cloacae GN=LI64_08010 PE=4 SV=1 - [A0A0A7ZEB5_ENTCL]	5.29	2	3	3	586	65.3857	4.58936	1.13574	0.149837
A0A0A3YWI3	Uncharacterized protein OS=Enterobacter cancerogenus GN=NH00_09110 PE=4 SV=1 - [A0A0A3YWI3_9ENTR]	13.41	3	3	4	179	20.0215	8.49951	1.13571	0.149915
A0A0F0R3D8	GTPase HflX OS=Enterobacter asburiae GN=ACJ69_15000 PE=3 SV=1 - [A0A0F0R3D8_ENTAS]	19.01	2	9	12	426	48.0181	5.75732	1.13569	0.149979
V5AU72	UDP-N-acetylglucosamine 1-carboxyvinyltransferase OS=Enterobacter cloacae S611 GN=murA PE=3 SV=1 - [V5AU72_ENTCL]	30.55	3	10	17	419	44.7806	6.04932	1.13567	0.150039
A0A0A3Z1K2	Uncharacterized protein OS=Enterobacter cancerogenus GN=NH00_05250 PE=4 SV=1 - [A0A0A3Z1K2_9ENTR]	7.5	1	1	1	200	22.9622	9.01221	1.13557	0.150312
V5AXH5	Fructose-bisphosphate aldolase class 1 OS=Enterobacter cloacae S611 GN=fbaB PE=4 SV=1 - [V5AXH5_ENTCL]	30.86	3	8	32	350	38.1953	6.80029	0.864756	0.150423
E3G9R8	Sua5/YciO/YrdC/YwlC family protein OS=Enterobacter lignolyticus (strain SCF1) GN=Entcl_2521 PE=4 SV=1 - [E3G9R8_ENTLS]	21.36	1	4	7	206	23.052	6.55127	0.86478	0.150502
A0A0N8N1P8	Peptide ABC transporter ATP-binding protein OS=Enterobacter cloacae subsp. cloacae GN=AN689_34375 PE=4 SV=1 - [A0A0N8N1P8_ENTCL]	14.24	1	3	4	330	37.6324	8.89502	0.864861	0.150769
A0A0M3F5V3	Carbamoyl-phosphate synthase small chain OS=Enterobacter cloacae GN=carA PE=3 SV=1 - [A0A0M3F5V3_ENTCL]	29.58	3	8	12	382	41.3821	6.37939	0.864942	0.151035
A0A0M3F7F1	GntR family transcriptional regulator OS=Enterobacter cloacae GN=OA46_08705 PE=4 SV=1 - [A0A0M3F7F1_ENTCL]	7.85	3	3	5	395	44.1186	5.99854	0.865009	0.151257
A0A0X4GLG3	Class A beta-lactamase OS=Enterobacter cloacae GN=AWI31_23095 PE=4 SV=1 - [A0A0X4GLG3_ENTCL]	4.7	1	1	1	298	32.1107	6.85889	1.13513	0.151531
A0A0M3EZR8	Chemotaxis protein OS=Enterobacter cloacae GN=OA46_15940 PE=4 SV=1 - [A0A0M3EZR8_ENTCL]	7.85	1	4	9	522	56.0908	5.19873	1.13498	0.15195
V3DPL0	Thiazole synthase OS=Enterobacter cloacae UCICRE 12 GN=thiG PE=3 SV=1 - [V3DPL0_ENTCL]	3.91	1	1	1	256	26.9322	5.30029	0.865232	0.151994
E3G913	Methionine aminopeptidase OS=Enterobacter lignolyticus (strain SCF1) GN=map PE=3 SV=1 - [E3G913_ENTLS]	26.89	1	5	10	264	29.1487	5.49072	0.865404	0.152566
G2SA28	Isocitrate lyase OS=Enterobacter asburiae (strain LF7a) GN=Entas_0241 PE=4 SV=1 - [G2SA28_ENTAL]	23.27	1	7	52	434	47.5576	5.49072	0.865441	0.15269
A0A0M3F5L1	Uncharacterized protein OS=Enterobacter cloacae GN=OA46_05965 PE=4 SV=1 - [A0A0M3F5L1_ENTCL]	27.71	2	2	3	83	9.07581	5.04639	1.13445	0.153469
V5AZV2	UDP-glucose 6-dehydrogenase OS=Enterobacter cloacae S611 GN=ugd PE=3 SV=1 - [V5AZV2_ENTCL]	32.22	3	9	16	388	43.6775	5.80811	1.13444	0.153475
V5B2V3	ATP-dependent DNA helicase Rep OS=Enterobacter cloacae S611 GN=rep PE=3 SV=1 - [V5B2V3_ENTCL]	12.93	3	7	7	673	76.6405	6.50732	0.865677	0.153477
A0A0F3YFH5	DNA polymerase III subunit chi OS=Enterobacter cloacae GN=RZ87_19735 PE=4 SV=1 - [A0A0F3YFH5_ENTCL]	16.33	1	1	1	147	16.6875	5.37646	0.865789	0.153848
A0A0D9H8L4	50S ribosomal protein L6 OS=Enterobacter cloacae GN=rplF PE=3 SV=1 - [A0A0D9H8L4_ENTCL]	30.51	3	6	14	177	18.7862	9.72998	1.13399	0.154762
A0A0P8SQP6	GTP cyclohydrolase 1 type 2 homolog OS=Enterobacter cloacae subsp. cloacae GN=AN689_33305 PE=3 SV=1 - [A0A0P8SQP6_ENTCL]	11.34	1	2	4	247	27.0438	5.31299	1.1338	0.155315
V5ARM4	Sulfatase family protein OS=Enterobacter cloacae S611 GN=EDP2_1581 PE=4 SV=1 - [V5ARM4_ENTCL]	9.45	3	5	6	762	84.9506	7.35693	1.13368	0.155659
A0A0F3Z1B7	Peptide ABC transporter substrate-binding protein OS=Enterobacter cloacae GN=SG66_21810 PE=4 SV=1 - [A0A0F3Z1B7_ENTCL]	44.01	2	21	65	543	61.1563	6.56592	0.866388	0.155861
A0A0A3YSN5	Probable phosphoglycerate mutase GpmB OS=Enterobacter cancerogenus GN=gpmB PE=3 SV=1 - [A0A0A3YSN5_9ENTR]	10.23	1	2	2	215	23.541	6.43018	0.866403	0.155914
V5AHH8	YjcZ-like family protein OS=Enterobacter cloacae S611 GN=EDP2_2121 PE=4 SV=1 - [V5AHH8_ENTCL]	2.73	1	1	1	293	32.8586	6.99072	0.866732	0.157029
A0A0N8MPK0	Uncharacterized protein OS=Enterobacter cloacae subsp. cloacae GN=AN685_01660 PE=4 SV=1 - [A0A0N8MPK0_ENTCL]	28.16	1	4	20	174	19.5021	4.91943	1.13312	0.157258
A0A0F3YD56	DNA polymerase III subunits gamma and tau OS=Enterobacter cloacae GN=RZ87_16600 PE=4 SV=1 - [A0A0F3YD56_ENTCL]	14.98	1	9	11	641	70.4651	6.55127	0.866913	0.157641
A0A0F3YI21	Maltoporin OS=Enterobacter cloacae GN=lamB PE=2 SV=1 - [A0A0F3YI21_ENTCL]	19.32	1	7	29	440	49.1615	5.0083	0.867017	0.157998
V5B6Y8	Acetate operon repressor OS=Enterobacter cloacae S611 GN=iclR PE=4 SV=1 - [V5B6Y8_ENTCL]	16.36	1	4	11	275	29.5964	8.01611	0.86713	0.158382
A0A0P8QAC5	Fructose-1,6-bisphosphatase OS=Enterobacter cloacae subsp. cloacae GN=AN689_38510 PE=3 SV=1 - [A0A0P8QAC5_ENTCL]	22.32	1	7	9	336	35.7525	5.22412	0.867148	0.158443
A0A0A3YM52	2', 3'-cyclic nucleotide 2'-phosphodiesterase OS=Enterobacter cancerogenus GN=cpdB PE=3 SV=1 - [A0A0A3YM52_9ENTR]	7.72	1	3	6	648	71.4642	6.21436	0.86729	0.158931
E3GD07	Aldehyde Dehydrogenase OS=Enterobacter lignolyticus (strain SCF1) GN=Entcl_2778 PE=3 SV=1 - [E3GD07_ENTLS]	13.24	3	4	12	506	55.1912	5.92236	1.13252	0.159002
A0A0A3Z1P5	Uncharacterized protein OS=Enterobacter cancerogenus GN=NH00_08010 PE=4 SV=1 - [A0A0A3Z1P5_9ENTR]	6.99	1	1	1	186	20.8606	5.021	1.13224	0.15981
A0A0P8Q998	Uncharacterized protein OS=Enterobacter cloacae subsp. cloacae GN=AN689_47380 PE=4 SV=1 - [A0A0P8Q998_ENTCL]	21.68	2	5	8	286	32.4102	5.07178	0.86759	0.159959
E3G548	Ribose-phosphate pyrophosphokinase OS=Enterobacter lignolyticus (strain SCF1) GN=prs PE=3 SV=1 - [E3G548_ENTLS]	49.84	1	12	53	315	34.1947	5.43994	0.867606	0.160014
A0A0D9GKI2	3-methyl-2-oxobutanoate hydroxymethyltransferase OS=Enterobacter cloacae GN=panB PE=3 SV=1 - [A0A0D9GKI2_ENTCL]	20.53	1	3	3	263	28.1224	5.78271	0.867753	0.160521
A0A0A3ZY77	Peptidyl-tRNA hydrolase OS=Enterobacter cancerogenus GN=pth PE=3 SV=1 - [A0A0A3ZY77_9ENTR]	22.05	1	3	5	195	21.2301	8.88037	0.867805	0.1607
G2S6L7	L-rhamnose mutarotase OS=Enterobacter asburiae (strain LF7a) GN=rhaM PE=3 SV=1 - [G2S6L7_ENTAL]	15.38	1	1	2	104	12.3541	6.26514	0.867999	0.161368
A0A0M2C014	Diaminobutyrate-2-oxoglutarate aminotransferase OS=Enterobacter cloacae UCICRE 3 GN=L414_03165 PE=3 SV=1 - [A0A0M2C014_ENTCL]	10.72	3	3	4	457	49.1457	6.88818	0.86803	0.161476
A0A0A7ZEA0	Chemotaxis protein OS=Enterobacter cloacae GN=LI64_12345 PE=4 SV=1 - [A0A0A7ZEA0_ENTCL]	5.22	1	2	3	594	61.8858	5.64307	1.1315	0.161984
A0A0A7Z9M3	Isoleucine--tRNA ligase OS=Enterobacter cloacae GN=ileS PE=3 SV=1 - [A0A0A7Z9M3_ENTCL]	31.77	1	24	47	938	104.329	5.94775	1.13139	0.162324
E3G2E3	Glycerol-3-phosphate acyltransferase OS=Enterobacter lignolyticus (strain SCF1) GN=plsB PE=3 SV=1 - [E3G2E3_ENTLS]	21.59	1	14	22	806	91.3796	8.76318	1.13122	0.16281
A0A0M3EXJ8	Fumarate reductase OS=Enterobacter cloacae GN=OA46_21465 PE=4 SV=1 - [A0A0M3EXJ8_ENTCL]	5.72	1	3	4	752	83.8198	5.99854	0.868467	0.162995
V5AV23	Biosynthetic arginine decarboxylase OS=Enterobacter cloacae S611 GN=speA PE=3 SV=1 - [V5AV23_ENTCL]	32.75	3	14	30	632	71.0882	5.03369	1.13104	0.163359
A0A0P8SQ78	Uncharacterized protein OS=Enterobacter cloacae subsp. cloacae GN=AN689_23810 PE=4 SV=1 - [A0A0P8SQ78_ENTCL]	25.11	3	7	8	446	49.734	4.98291	1.13076	0.164176
A0A0H3CQ11	Histidine--tRNA ligase OS=Enterobacter cloacae subsp. cloacae (strain ATCC 13047 / DSM 30054 / NBRC 13535 / NCDC 279-56) GN=hisS PE=3 SV=1 - [A0A0H3CQ11_ENTCC]	17.69	1	6	13	424	46.979	5.46533	1.13072	0.16429
A0A0A3YT08	Transcription termination/antitermination protein NusA OS=Enterobacter cancerogenus GN=nusA PE=3 SV=1 - [A0A0A3YT08_9ENTR]	21.62	1	11	40	495	54.835	4.61475	0.868877	0.164427
A0A0M2GAS9	Cell division protein FtsI OS=Enterobacter cloacae GN=ftsI_2 PE=4 SV=1 - [A0A0M2GAS9_ENTCL]	15.31	1	6	10	588	63.7685	9.59814	1.13059	0.164691
A0A0W2IBY1	NUDIX hydrolase OS=Enterobacter asburiae GN=ASV07_07450 PE=4 SV=1 - [A0A0W2IBY1_ENTAS]	1.3	1	1	2	539	59.2267	4.83057	0.869032	0.164972
D2ZJ48	Ribosomal subunit interface protein OS=Enterobacter cancerogenus ATCC 35316 GN=raiA PE=4 SV=1 - [D2ZJ48_9ENTR]	59.46	6	6	16	111	12.5435	6.80029	1.13047	0.16505
A0A0F4BIJ7	Ribonuclease E OS=Enterobacter cloacae GN=rne PE=3 SV=1 - [A0A0F4BIJ7_ENTCL]	19.5	1	16	35	1041	116.396	5.47803	1.13042	0.165197
A0A0F4BIV2	Colicin uptake protein TolR OS=Enterobacter cloacae GN=SG71_12555 PE=3 SV=1 - [A0A0F4BIV2_ENTCL]	30.99	4	4	5	142	15.4013	5.09717	1.13036	0.165384
A0A0X6TXE6	Uncharacterized protein OS=Enterobacter cloacae GN=AWS29_24990 PE=4 SV=1 - [A0A0X6TXE6_ENTCL]	9.09	1	2	3	297	34.3456	6.80029	0.869154	0.1654
A0A0X4DQB8	Uncharacterized protein OS=Enterobacter cloacae GN=AWI26_21550 PE=4 SV=1 - [A0A0X4DQB8_ENTCL]	8.53	3	3	4	422	47.9794	8.95361	1.13025	0.165715
A0A0A3YPS8	Glutamate-ammonia-ligase adenylyltransferase OS=Enterobacter cancerogenus GN=glnE PE=3 SV=1 - [A0A0A3YPS8_9ENTR]	2.94	1	3	3	952	108.593	5.2876	0.869279	0.165841
G2S4Q4	Transport-associated protein OS=Enterobacter asburiae (strain LF7a) GN=Entas_0581 PE=4 SV=1 - [G2S4Q4_ENTAL]	19.51	3	4	6	205	21.359	8.49951	1.13019	0.165893
V5AUF8	Uncharacterized protein OS=Enterobacter cloacae S611 GN=EDP2_930 PE=4 SV=1 - [V5AUF8_ENTCL]	14.29	2	4	16	252	27.294	6.60986	1.12999	0.166507
G2S4A1	Transketolase OS=Enterobacter asburiae (strain LF7a) GN=Entas_3166 PE=3 SV=1 - [G2S4A1_ENTAL]	12.08	2	8	25	662	72.1235	6.22705	1.12978	0.167124
A0A0A3Z493	Membrane protein OS=Enterobacter cancerogenus GN=NH00_00040 PE=4 SV=1 - [A0A0A3Z493_9ENTR]	1.16	1	1	1	691	78.9796	9.56885	1.12974	0.167256
V5AUK4	Large-conductance mechanosensitive channel OS=Enterobacter cloacae S611 GN=mscL PE=3 SV=1 - [V5AUK4_ENTCL]	24.82	3	3	4	137	15.0723	8.42627	1.12973	0.167294
A0A0A7ZIT9	Phosphoadenosine phosphosulfate reductase OS=Enterobacter cloacae GN=cysH PE=3 SV=1 - [A0A0A7ZIT9_ENTCL]	16.8	4	4	5	244	27.7704	5.89697	1.12948	0.168034
V5ASF7	Oxidoreductase YdhF OS=Enterobacter cloacae S611 GN=ydhF PE=4 SV=1 - [V5ASF7_ENTCL]	10.07	1	2	4	298	33.6264	6.59521	0.869911	0.16808
V5AG60	Anthranilate synthase component 1 OS=Enterobacter cloacae S611 GN=trpE PE=3 SV=1 - [V5AG60_ENTCL]	8.88	2	4	5	518	57.4452	5.43994	0.869946	0.168203
V5ACI8	Acetate kinase OS=Enterobacter cloacae S611 GN=ackA PE=3 SV=1 - [V5ACI8_ENTCL]	45	1	9	27	400	43.2241	6.37939	0.870034	0.168518
A0A0A3YW64	Translation initiation factor IF-2 OS=Enterobacter cancerogenus GN=infB PE=3 SV=1 - [A0A0A3YW64_9ENTR]	15.18	1	12	21	896	98.2046	5.59229	0.870054	0.168589
A0A0P8Q5D7	Adenine phosphoribosyltransferase OS=Enterobacter cloacae subsp. cloacae GN=apt PE=3 SV=1 - [A0A0P8Q5D7_ENTCL]	21.86	1	3	6	183	19.9948	5.94775	1.12923	0.168802
F5RXU1	LysM domain protein OS=Enterobacter hormaechei ATCC 49162 GN=HMPREF9086_2533 PE=4 SV=1 - [F5RXU1_9ENTR]	1.1	1	1	1	635	70.0108	9.11475	1.12893	0.169736
A0A0X4EU90	Peptidylprolyl isomerase OS=Enterobacter cloacae GN=AWI28_11930 PE=4 SV=1 - [A0A0X4EU90_ENTCL]	28.27	2	9	20	428	46.956	6.91748	0.870428	0.169927
V5CTI3	Phosphoesterase OS=Enterobacter cloacae S611 GN=yfcE PE=3 SV=1 - [V5CTI3_ENTCL]	16.39	2	2	4	183	20.1775	6.63916	0.870477	0.170104
D2ZCU5	Periplasmic murein peptide-binding protein OS=Enterobacter cancerogenus ATCC 35316 GN=mppA PE=4 SV=1 - [D2ZCU5_9ENTR]	21.46	1	8	15	508	56.9834	8.98291	0.870522	0.170263
A0A0A3Z828	Ribulose-phosphate 3-epimerase OS=Enterobacter cancerogenus GN=NH00_00105 PE=3 SV=1 - [A0A0A3Z828_9ENTR]	19.82	1	2	2	227	24.6787	5.57959	1.12856	0.170856
A0A0M3F540	GntR family transcriptional regulator OS=Enterobacter cloacae GN=OA46_08235 PE=4 SV=1 - [A0A0M3F540_ENTCL]	10.81	1	1	4	222	24.8108	5.87158	0.870724	0.170989
V5CL12	Cadmium-translocating P-type ATPase OS=Enterobacter cloacae S611 GN=cadA PE=3 SV=1 - [V5CL12_ENTCL]	3.67	1	1	1	735	77.1824	7.03467	0.870862	0.171488
D2ZET5	Uncharacterized protein OS=Enterobacter cancerogenus ATCC 35316 GN=ENTCAN_06982 PE=4 SV=1 - [D2ZET5_9ENTR]	43.18	1	1	1	44	5.2338	8.01611	1.12812	0.172236
A0A0P8IG72	Bifunctional purine biosynthesis protein PurH OS=Enterobacter cloacae GN=purH PE=3 SV=1 - [A0A0P8IG72_ENTCL]	21.74	1	8	11	529	57.349	5.78271	0.871102	0.172355
A0A0N8MXZ7	50S ribosomal protein L34 OS=Enterobacter cloacae subsp. cloacae GN=rpmH PE=3 SV=1 - [A0A0N8MXZ7_ENTCL]	17.39	1	1	3	46	5.40607	12.9966	1.12794	0.172775
V5B660	Tetratricopeptide repeat family protein OS=Enterobacter cloacae S611 GN=EDP2_1302 PE=4 SV=1 - [V5B660_ENTCL]	32.71	6	6	7	269	30.8366	4.55127	1.12791	0.172859
A0A0F1Q4I0	BaeS OS=Enterobacter cloacae GN=SG71_08325 PE=4 SV=1 - [A0A0F1Q4I0_ENTCL]	3.61	1	1	1	388	43.2083	8.57275	1.12778	0.173291
E3G6L1	Ribonuclease T OS=Enterobacter lignolyticus (strain SCF1) GN=rnt PE=3 SV=1 - [E3G6L1_ENTLS]	13.82	1	2	4	217	23.6837	5.38916	1.12761	0.173811
A0A0F4BNX7	Glycosyl hydrolase OS=Enterobacter cloacae GN=SG71_05260 PE=4 SV=1 - [A0A0F4BNX7_ENTCL]	2.07	1	1	1	387	42.8633	5.36377	0.871518	0.173867
D2ZJ46	Pseudouridine synthase OS=Enterobacter cancerogenus ATCC 35316 GN=rluD PE=3 SV=1 - [D2ZJ46_9ENTR]	32.52	1	8	14	326	37.1723	6.78564	0.871602	0.174173
A0A0P8RUY1	UPF0301 protein AN689_10295 OS=Enterobacter cloacae subsp. cloacae GN=AN689_10295 PE=3 SV=1 - [A0A0P8RUY1_ENTCL]	13.98	1	1	1	186	20.5407	4.99561	1.12722	0.175038
A0A0E2JRD1	Carbamoyl phosphate phosphatase OS=Enterobacter cloacae EC_38VIM1 GN=L799_14205 PE=4 SV=1 - [A0A0E2JRD1_ENTCL]	1.08	1	1	1	738	79.9952	7.02002	0.871866	0.175141
A0A0X4A7H2	Glucohydrolase OS=Enterobacter cloacae GN=AWI07_06660 PE=4 SV=1 - [A0A0X4A7H2_ENTCL]	5.08	1	2	4	551	63.9642	5.56689	1.12709	0.17544
A0A0A4A6U6	Chromosome partition protein MukF OS=Enterobacter cancerogenus GN=mukF PE=3 SV=1 - [A0A0A4A6U6_9ENTR]	9.32	1	4	4	440	50.7177	4.98291	1.12684	0.176225
V5B015	Uncharacterized protein OS=Enterobacter cloacae S611 GN=EDP2_2672 PE=4 SV=1 - [V5B015_ENTCL]	6.48	1	1	1	108	11.919	8.00146	1.12671	0.176634
A0A0F3YK05	Nucleoside permease OS=Enterobacter cloacae GN=RZ87_13435 PE=3 SV=1 - [A0A0F3YK05_ENTCL]	17.97	4	5	9	395	42.9201	8.79248	1.12666	0.176813
A0A0A3YP89	Sensor protein QseC OS=Enterobacter cancerogenus GN=NH00_23120 PE=4 SV=1 - [A0A0A3YP89_9ENTR]	2.26	1	1	1	443	50.1162	6.48096	1.12634	0.177827
E3G1T4	Carbohydrate kinase, FGGY-like protein OS=Enterobacter lignolyticus (strain SCF1) GN=Entcl_0612 PE=4 SV=1 - [E3G1T4_ENTLS]	7.98	1	3	4	526	56.5255	5.71924	0.87263	0.177952
A0A0P8ST49	Acetyltransferase component of pyruvate dehydrogenase complex OS=Enterobacter cloacae subsp. cloacae GN=aceF PE=3 SV=1 - [A0A0P8ST49_ENTCL]	33.7	1	16	38	629	65.7023	5.22412	1.12612	0.178509
A0A0H3CU23	PTS IIA-like nitrogen-regulatory protein PtsN OS=Enterobacter cloacae subsp. cloacae (strain ATCC 13047 / DSM 30054 / NBRC 13535 / NCDC 279-56) GN=ECL_04586 PE=4 SV=1 - [A0A0H3CU23_ENTCC]	35.58	4	4	7	163	17.8223	5.19873	1.12601	0.17888
A0A0A0ZTG7	L-arabinose transporter permease OS=Enterobacter cloacae GN=araH PE=4 SV=1 - [A0A0A0ZTG7_ENTCL]	3.99	1	1	1	326	34.1914	9.30518	0.87297	0.179215
A0A0X6S4W8	Protoheme IX biogenesis protein OS=Enterobacter cloacae GN=AWS34_12700 PE=4 SV=1 - [A0A0X6S4W8_ENTCL]	6.77	1	3	4	399	45.3431	8.14795	1.1257	0.179862
A0A0P8X5A4	Isocitrate lyase OS=Enterobacter cloacae subsp. cloacae GN=AN689_21790 PE=4 SV=1 - [A0A0P8X5A4_ENTCL]	21.66	3	8	42	434	47.4036	5.71924	0.873172	0.179966
A0A0A7ZRZ5	GTPase Der OS=Enterobacter cloacae GN=der PE=3 SV=1 - [A0A0A7ZRZ5_ENTCL]	23.47	1	11	20	490	54.8315	5.98584	1.12559	0.180208
A0A0H3CG56	Uncharacterized protein OS=Enterobacter cloacae subsp. cloacae (strain ATCC 13047 / DSM 30054 / NBRC 13535 / NCDC 279-56) GN=ECL_00560 PE=4 SV=1 - [A0A0H3CG56_ENTCC]	5.06	1	5	6	1107	124.403	7.1958	1.12548	0.18056
A0A0P8UBI3	Spermidine/putrescine ABC transporter permease OS=Enterobacter cloacae subsp. cloacae GN=potC PE=3 SV=1 - [A0A0P8UBI3_ENTCL]	4.25	1	1	1	259	28.5055	9.80322	1.12546	0.180624
E3G345	Endonuclease V OS=Enterobacter lignolyticus (strain SCF1) GN=nfi PE=3 SV=1 - [E3G345_ENTLS]	14.35	1	2	3	223	24.736	8.92432	1.12542	0.180755
A0A102BP32	Valine--tRNA ligase OS=Enterobacter cloacae GN=AWI22_06530 PE=4 SV=1 - [A0A102BP32_ENTCL]	23.03	1	18	30	951	107.94	5.31299	1.12541	0.180783
E3G2W5	Binding-protein-dependent transport systems inner membrane component OS=Enterobacter lignolyticus (strain SCF1) GN=Entcl_2985 PE=3 SV=1 - [E3G2W5_ENTLS]	7.52	2	2	2	306	33.7992	9.30518	1.12539	0.18087
A0A0X3YRD6	L-arabinose isomerase (Fragment) OS=Enterobacter cloacae GN=AWI05_20365 PE=4 SV=1 - [A0A0X3YRD6_ENTCL]	5.79	1	3	3	449	50.0301	6.15088	0.873647	0.181747
A0A0P8JC86	Sulfate adenylyltransferase subunit 2 OS=Enterobacter cloacae GN=cysD PE=3 SV=1 - [A0A0P8JC86_ENTCL]	3.65	1	1	1	301	34.9817	7.6792	0.873654	0.181774
A0A0W2K7B9	UDP-N-acetylmuramyl-tripeptide synthetase OS=Enterobacter kobei GN=murE PE=3 SV=1 - [A0A0W2K7B9_9ENTR]	21.23	1	7	13	471	50.5717	6.12549	1.12501	0.182098
E3GBT6	Glutamine amidotransferase of anthranilate synthase OS=Enterobacter lignolyticus (strain SCF1) GN=Entcl_0367 PE=4 SV=1 - [E3GBT6_ENTLS]	11.23	1	1	1	187	20.5404	5.89697	0.873789	0.182281
A0A0H3CGM2	ADP-heptose:LPS heptosyltransferase II OS=Enterobacter cloacae subsp. cloacae (strain ATCC 13047 / DSM 30054 / NBRC 13535 / NCDC 279-56) GN=ECL_00139 PE=4 SV=1 - [A0A0H3CGM2_ENTCC]	10.92	1	3	4	348	38.805	8.07471	0.873891	0.182666
A0A0F3YRN2	3-deoxy-D-manno-octulosonic acid transferase OS=Enterobacter cloacae GN=RZ87_01790 PE=4 SV=1 - [A0A0F3YRN2_ENTCL]	9.43	1	3	3	424	47.5776	9.70068	0.873924	0.182788
V5AV78	Acetylornithine/succinyldiaminopimelate aminotransferase OS=Enterobacter cloacae S611 GN=argD PE=3 SV=1 - [V5AV78_ENTCL]	13.3	2	3	4	406	43.7801	6.39209	0.873932	0.18282
A0A0P8QRS5	Aspartyl-tRNA synthetase OS=Enterobacter cloacae subsp. cloacae GN=AN689_44065 PE=3 SV=1 - [A0A0P8QRS5_ENTCL]	34.92	2	19	52	590	65.5665	5.5415	0.873942	0.182857
V5ARL1	Glutathione transport system permease protein gsiD OS=Enterobacter cloacae S611 GN=gsiD PE=3 SV=1 - [V5ARL1_ENTCL]	2.99	1	1	1	301	32.6195	8.51416	1.12454	0.183618
E3G9Z9	Carbamoyl-phosphate synthase small chain OS=Enterobacter lignolyticus (strain SCF1) GN=carA PE=3 SV=1 - [E3G9Z9_ENTLS]	34.55	4	9	15	382	41.3579	6.06201	0.874195	0.183814
A0A0H3CMQ0	Uncharacterized protein OS=Enterobacter cloacae subsp. cloacae (strain ATCC 13047 / DSM 30054 / NBRC 13535 / NCDC 279-56) GN=ECL_03061 PE=4 SV=1 - [A0A0H3CMQ0_ENTCC]	4.59	2	2	2	370	40.4292	9.29053	1.12425	0.184567
A0A0A7ZCT5	Flagellar hook-associated protein 1 OS=Enterobacter cloacae GN=flgK PE=3 SV=1 - [A0A0A7ZCT5_ENTCL]	6.41	3	3	3	546	57.7858	4.99561	1.12423	0.184638
A0A0M1R206	Ribosomal protein S12 methylthiotransferase RimO OS=Enterobacter cloacae subsp. dissolvens SDM GN=rimO PE=3 SV=1 - [A0A0M1R206_ENTCL]	25.4	1	9	18	441	49.4012	5.41455	1.124	0.185387
V5AAR6	Bifunctional uridylyltransferase/uridylyl-removing enzyme OS=Enterobacter cloacae S611 GN=glnD PE=3 SV=1 - [V5AAR6_ENTCL]	21.44	1	17	21	891	102.412	6.81494	0.874673	0.185628
A0A0A3Z352	Aminomethyltransferase OS=Enterobacter cancerogenus GN=gcvT PE=3 SV=1 - [A0A0A3Z352_9ENTR]	6.85	1	3	4	365	40.2343	5.69385	1.12374	0.186232
E3G364	50S ribosomal protein L1 OS=Enterobacter lignolyticus (strain SCF1) GN=rplA PE=3 SV=1 - [E3G364_ENTLS]	44.87	8	16	65	234	24.7443	9.64209	1.12365	0.186534
A0A0P8RDM8	Osmoprotectant uptake system substrate-binding protein OS=Enterobacter cloacae subsp. cloacae GN=AN689_31240 PE=4 SV=1 - [A0A0P8RDM8_ENTCL]	43.28	1	8	18	305	32.5062	5.8208	0.874914	0.186548
A0A0H3CS04	Uronate isomerase OS=Enterobacter cloacae subsp. cloacae (strain ATCC 13047 / DSM 30054 / NBRC 13535 / NCDC 279-56) GN=uxaC PE=3 SV=1 - [A0A0H3CS04_ENTCC]	21.91	1	11	12	470	53.8288	6.1001	0.875013	0.18693
A0A0P8SM63	Lipoprotein-releasing system ATP-binding protein LolD OS=Enterobacter cloacae subsp. cloacae GN=lolD PE=3 SV=1 - [A0A0P8SM63_ENTCL]	13.3	2	2	4	233	25.4321	7.1665	1.12344	0.187243
A0A0X4G8R0	Type IV pilin biogenesis protein OS=Enterobacter cloacae GN=AWI32_05590 PE=4 SV=1 - [A0A0X4G8R0_ENTCL]	1.78	1	1	1	394	43.9003	9.5249	1.1229	0.189041
E3GCP8	Peptidase U62 modulator of DNA gyrase OS=Enterobacter lignolyticus (strain SCF1) GN=Entcl_0463 PE=4 SV=1 - [E3GCP8_ENTLS]	25.57	1	7	13	481	51.032	5.24951	0.875564	0.189047
A0A0H3CLW3	Pyruvate dehydrogenase OS=Enterobacter cloacae subsp. cloacae (strain ATCC 13047 / DSM 30054 / NBRC 13535 / NCDC 279-56) GN=ECL_02781 PE=3 SV=1 - [A0A0H3CLW3_ENTCC]	24.13	2	11	15	572	61.8527	6.53662	1.12282	0.189305
A0A0P8RIQ2	NADH-quinone oxidoreductase OS=Enterobacter cloacae subsp. cloacae GN=AN689_18825 PE=3 SV=1 - [A0A0P8RIQ2_ENTCL]	17.51	1	15	42	908	99.8816	6.21436	1.12278	0.189425
A0A0X6W976	Keto-deoxy-phosphogluconate aldolase OS=Enterobacter asburiae GN=AWS24_05990 PE=4 SV=1 - [A0A0X6W976_ENTAS]	26.76	1	4	6	213	22.2558	5.64307	1.12275	0.18954
A0A0P8QTW3	Succinylornithine transaminase OS=Enterobacter cloacae subsp. cloacae GN=astC PE=3 SV=1 - [A0A0P8QTW3_ENTCL]	8.37	1	3	3	406	43.5122	6.23975	0.875701	0.189575
A0A0X6MRH8	Diguanylate cyclase OS=Enterobacter cloacae GN=AWS35_05135 PE=4 SV=1 - [A0A0X6MRH8_ENTCL]	6.44	1	1	1	326	35.9845	5.8335	0.87581	0.19
V5B5P7	Orotidine 5'-phosphate decarboxylase OS=Enterobacter cloacae S611 GN=pyrF PE=3 SV=1 - [V5B5P7_ENTCL]	19.11	3	3	6	246	26.2855	6.40479	0.87602	0.190811
A0A0E2JWL1	Adenosylmethionine-8-amino-7-oxononanoate aminotransferase OS=Enterobacter cloacae EC_38VIM1 GN=bioA PE=3 SV=1 - [A0A0E2JWL1_ENTCL]	3.73	1	1	1	429	46.9823	6.43018	0.876088	0.191079
A0A0E1J8M8	Uncharacterized protein OS=Enterobacter cloacae GN=LI62_10845 PE=4 SV=1 - [A0A0E1J8M8_ENTCL]	7.17	1	1	1	251	28.8273	9.11475	1.12211	0.191675
G2S177	DNA gyrase subunit A OS=Enterobacter asburiae (strain LF7a) GN=gyrA PE=3 SV=1 - [G2S177_ENTAL]	32.46	2	27	48	878	96.9862	5.10986	0.876277	0.191813
V5CXZ2	ABC transporter family protein OS=Enterobacter cloacae S611 GN=EDP2_2016 PE=4 SV=1 - [V5CXZ2_ENTCL]	14.6	5	5	5	500	55.1312	7.41553	0.87633	0.19202
A0A0F3YB25	ATP-dependent RNA helicase DeaD OS=Enterobacter cloacae GN=deaD PE=3 SV=1 - [A0A0F3YB25_ENTCL]	20.26	2	9	15	627	70.2744	8.08936	1.12191	0.192365
A0A0M3F862	Nucleoside triphosphate hydrolase OS=Enterobacter cloacae GN=OA46_00080 PE=4 SV=1 - [A0A0M3F862_ENTCL]	28.45	1	8	14	348	39.3036	6.02393	1.12189	0.192415
D5CBA0	16S rRNA endonuclease CdiA OS=Enterobacter cloacae subsp. cloacae (strain ATCC 13047 / DSM 30054 / NBRC 13535 / NCDC 279-56) GN=cdiA PE=1 SV=1 - [CDIA_ENTCC]	0.36	1	1	1	3321	337.626	5.22412	0.876541	0.192844
V5ARW2	Basal-body rod modification protein FlgD OS=Enterobacter cloacae S611 GN=flgD PE=3 SV=1 - [V5ARW2_ENTCL]	12.28	1	1	1	228	23.424	5.05908	1.12175	0.192913
V5AAA7	Formate hydrogenlyase transcriptional activator OS=Enterobacter cloacae S611 GN=fhlA PE=4 SV=1 - [V5AAA7_ENTCL]	9.09	4	6	6	693	77.7227	6.56592	1.12169	0.193113
V5AT79	Outer-membrane lipoprotein carrier protein OS=Enterobacter cloacae S611 GN=lolA PE=3 SV=1 - [V5AT79_ENTCL]	24.63	3	3	10	203	22.5451	6.34131	1.12167	0.193182
V5AG71	NTE family protein rssA OS=Enterobacter cloacae S611 GN=rssA PE=4 SV=1 - [V5AG71_ENTCL]	9.96	1	1	1	241	27.2161	8.33838	0.876714	0.193522
A0A0F4BJL6	tRNA (cytidine/uridine-2'-O-)-methyltransferase TrmJ OS=Enterobacter cloacae GN=trmJ PE=4 SV=1 - [A0A0F4BJL6_ENTCL]	3.11	1	1	1	225	24.7296	5.41455	0.876734	0.193602
A0A0W2GF16	Sulfate ABC transporter substrate-binding protein OS=Enterobacter hormaechei subsp. oharae GN=ASU65_20075 PE=4 SV=1 - [A0A0W2GF16_9ENTR]	40	1	5	6	195	21.3246	8.83643	0.876766	0.193727
A0A0P8UG96	Aconitate hydratase B OS=Enterobacter cloacae subsp. cloacae GN=AN689_43355 PE=3 SV=1 - [A0A0P8UG96_ENTCL]	31.33	1	19	94	865	93.4349	5.32568	0.87679	0.19382
A0A0A3YZ40	Chemotaxis protein OS=Enterobacter cancerogenus GN=NH00_09730 PE=4 SV=1 - [A0A0A3YZ40_9ENTR]	5.81	1	2	4	568	60.6272	5.50342	0.87683	0.193979
A0A0M3F5Z3	Uncharacterized protein OS=Enterobacter cloacae GN=OA46_06745 PE=4 SV=1 - [A0A0M3F5Z3_ENTCL]	10.99	1	1	1	91	10.3174	9.99365	0.876937	0.194397
A0A0A4A6H8	Lipoprotein OS=Enterobacter cancerogenus GN=NH00_02710 PE=4 SV=1 - [A0A0A4A6H8_9ENTR]	55.56	1	1	2	72	6.93865	11.0044	0.877019	0.194721
V5AL78	Low-affinity inorganic phosphate transporter 1 OS=Enterobacter cloacae S611 GN=pitA PE=4 SV=1 - [V5AL78_ENTCL]	5.42	3	3	3	498	53.3586	9.51025	0.877064	0.194898
A0A0P8QYU6	Xylose isomerase OS=Enterobacter cloacae subsp. cloacae GN=xylA PE=3 SV=1 - [A0A0P8QYU6_ENTCL]	16.36	5	5	9	440	49.5684	5.99854	0.877182	0.195363
A0A0A7ZFZ9	Bifunctional protein FolC OS=Enterobacter cloacae GN=LI64_14950 PE=3 SV=1 - [A0A0A7ZFZ9_ENTCL]	4.74	2	2	2	422	45.3561	5.77002	1.12102	0.1954
A0A0H3CK61	N-succinylglutamate 5-semialdehyde dehydrogenase OS=Enterobacter cloacae subsp. cloacae (strain ATCC 13047 / DSM 30054 / NBRC 13535 / NCDC 279-56) GN=astD PE=3 SV=1 - [A0A0H3CK61_ENTCC]	7.07	4	4	17	495	53.1002	6.16357	0.877294	0.195804
E3G8B2	Lipoprotein OS=Enterobacter lignolyticus (strain SCF1) GN=Entcl_3538 PE=3 SV=1 - [E3G8B2_ENTLS]	47.6	1	8	20	271	29.5096	5.18604	0.877334	0.195964
E3G310	ABC transporter related protein OS=Enterobacter lignolyticus (strain SCF1) GN=Entcl_3031 PE=4 SV=1 - [E3G310_ENTLS]	9.5	2	3	4	579	63.2223	5.90967	0.877342	0.195995
A0A0M1R6D8	Uncharacterized protein OS=Enterobacter cloacae subsp. dissolvens SDM GN=A3UG_13500 PE=4 SV=1 - [A0A0M1R6D8_ENTCL]	5.49	1	1	1	164	18.0343	9.21729	1.12057	0.196931
A0A0F4BA84	Uncharacterized protein OS=Enterobacter cloacae GN=SG71_18915 PE=4 SV=1 - [A0A0F4BA84_ENTCL]	43.48	2	4	16	69	8.26407	6.771	1.12052	0.197112
A0A0F3YED1	Protease OS=Enterobacter cloacae GN=RZ87_17680 PE=3 SV=1 - [A0A0F3YED1_ENTCL]	4.38	1	2	2	960	107.129	6.48096	1.12046	0.197311
A0A0M3F5B9	Penicillin-binding protein 1B OS=Enterobacter cloacae GN=mrcB PE=3 SV=1 - [A0A0M3F5B9_ENTCL]	14.51	1	8	11	841	94.0071	9.02686	0.877737	0.197561
V5B0K1	Deoxyribose-phosphate aldolase OS=Enterobacter cloacae S611 GN=deoC PE=3 SV=1 - [V5B0K1_ENTCL]	42.47	2	10	17	259	27.5763	5.37646	0.877798	0.197804
A0A0N8MXZ3	Outer membrane lipoprotein RcsF OS=Enterobacter cloacae subsp. cloacae GN=rcsF PE=3 SV=1 - [A0A0N8MXZ3_ENTCL]	35.82	3	4	9	134	14.0733	8.93896	1.12027	0.197988
V5B0Q9	DNA-directed DNA polymerase OS=Enterobacter cloacae S611 GN=dnaE PE=4 SV=1 - [V5B0Q9_ENTCL]	10.43	1	11	12	1160	129.954	5.26221	1.12023	0.198123
A0A0M3F6L8	Peptidase M4 OS=Enterobacter cloacae GN=OA46_02055 PE=4 SV=1 - [A0A0M3F6L8_ENTCL]	7.08	1	1	1	339	37.3413	5.09717	1.12022	0.198157
E3GC02	Phosphocarrier, HPr family OS=Enterobacter lignolyticus (strain SCF1) GN=Entcl_1535 PE=4 SV=1 - [E3GC02_ENTLS]	7.98	2	3	4	376	39.2864	5.10986	1.12018	0.198294
Q47305	Indole-3-pyruvate decarboxylase (Fragment) OS=Enterobacter cloacae GN=ipdc PE=4 SV=1 - [Q47305_ENTCL]	6.91	2	2	4	333	35.8264	7.60596	0.877925	0.198312
A0A0M3EYR0	Chromosome partition protein MukE OS=Enterobacter cloacae GN=mukE PE=3 SV=1 - [A0A0M3EYR0_ENTCL]	24.79	1	4	9	234	27.1126	4.93213	0.878046	0.198792
V5AN74	Methylated-DNA--protein-cysteine methyltransferase OS=Enterobacter cloacae S611 GN=ogt PE=3 SV=1 - [V5AN74_ENTCL]	10.53	2	2	2	171	19.0138	7.45947	1.11999	0.198955
A0A0A7ZCT4	Uncharacterized protein OS=Enterobacter cloacae GN=LI64_08930 PE=4 SV=1 - [A0A0A7ZCT4_ENTCL]	37.78	3	3	6	90	10.2001	5.41455	1.11995	0.199086
V5AY85	Sulfurtransferase OS=Enterobacter cloacae S611 GN=sseA PE=4 SV=1 - [V5AY85_ENTCL]	19.29	2	3	6	280	30.5155	4.99561	0.878137	0.199155
A0A0A7ZGY0	7-carboxy-7-deazaguanine synthase OS=Enterobacter cloacae GN=queE PE=3 SV=1 - [A0A0A7ZGY0_ENTCL]	15.25	3	3	4	223	25.0455	6.21436	1.11989	0.199284
A0A0P8T567	Ribonuclease P protein component OS=Enterobacter cloacae subsp. cloacae GN=rnpA PE=3 SV=1 - [A0A0P8T567_ENTCL]	25.21	3	3	3	119	13.7757	11.7515	0.878205	0.199431
D2ZJR9	N-acetylmuramoyl-L-alanine amidase OS=Enterobacter cancerogenus ATCC 35316 GN=ENTCAN_08777 PE=4 SV=1 - [D2ZJR9_9ENTR]	9.3	1	4	5	398	43.519	9.49561	0.87846	0.200453
A0A0N8MWA3	Transcriptional repressor NemR (Fragment) OS=Enterobacter cloacae subsp. cloacae GN=AN689_56635 PE=4 SV=1 - [A0A0N8MWA3_ENTCL]	10.53	1	1	2	114	13.0583	7.95752	1.11946	0.200792
E3G0U1	Multi-sensor hybrid histidine kinase OS=Enterobacter lignolyticus (strain SCF1) GN=Entcl_0487 PE=4 SV=1 - [E3G0U1_ENTLS]	14.84	1	9	16	775	87.3951	5.13525	1.11942	0.20094
A0A0E2JNJ7	Multidrug RND transporter OS=Enterobacter cloacae EC_38VIM1 GN=L799_20005 PE=4 SV=1 - [A0A0E2JNJ7_ENTCL]	3.52	1	1	1	1051	113.259	7.57666	0.8787	0.201418
V5AV53	Formate dehydrogenase, alpha subunit OS=Enterobacter cloacae S611 GN=EDP2_3194 PE=4 SV=1 - [V5AV53_ENTCL]	17.29	3	12	28	804	89.3826	6.59521	0.878742	0.201585
A0A117U508	Uncharacterized protein OS=Enterobacter cloacae GN=AWI22_17115 PE=4 SV=1 - [A0A117U508_ENTCL]	1.23	1	1	2	1221	142.664	6.12549	1.11919	0.201745
A0A0M3F422	Holliday junction ATP-dependent DNA helicase RuvA OS=Enterobacter cloacae GN=ruvA PE=3 SV=1 - [A0A0M3F422_ENTCL]	3.94	1	1	1	203	22.0738	6.06201	1.11895	0.202592
A0A0P8MUB6	Chemotaxis protein OS=Enterobacter cloacae GN=AN674_18915 PE=4 SV=1 - [A0A0P8MUB6_ENTCL]	5.13	1	2	5	643	68.9995	5.65576	0.879309	0.203881
A0A0P8UD68	S-ribosylhomocysteine lyase OS=Enterobacter cloacae subsp. cloacae GN=luxS PE=3 SV=1 - [A0A0P8UD68_ENTCL]	35.09	1	6	16	171	19.3266	5.70654	1.1185	0.20419
V5AVQ0	Peptide chain release factor 3 OS=Enterobacter cloacae S611 GN=prfC PE=3 SV=1 - [V5AVQ0_ENTCL]	26.47	4	13	21	529	59.7776	5.99854	0.879453	0.204468
A0A0F4B616	Glycerol dehydrogenase OS=Enterobacter cloacae GN=gldA PE=4 SV=1 - [A0A0F4B616_ENTCL]	13.11	1	2	4	366	38.8916	4.94482	0.879528	0.204774
V5AV94	Manganese containing catalase family protein OS=Enterobacter cloacae S611 GN=EDP2_3828 PE=4 SV=1 - [V5AV94_ENTCL]	8.22	1	3	3	292	31.6826	4.77979	1.11827	0.205014
A0A0M2BXH1	Polyribonucleotide nucleotidyltransferase OS=Enterobacter cloacae UCICRE 3 GN=pnp PE=3 SV=1 - [A0A0M2BXH1_ENTCL]	43.82	1	27	123	712	77.106	5.18604	1.11817	0.205374
G2S6B3	CDP-diacylglycerol--serine O-phosphatidyltransferase OS=Enterobacter asburiae (strain LF7a) GN=Entas_3300 PE=3 SV=1 - [G2S6B3_ENTAL]	17.07	1	7	11	451	52.7219	9.33447	1.11804	0.205817
E3G278	Nitroreductase OS=Enterobacter lignolyticus (strain SCF1) GN=Entcl_2965 PE=4 SV=1 - [E3G278_ENTLS]	5	1	1	1	240	26.4436	7.53271	0.879956	0.206519
V5ARY6	UPF0176 protein EDP2_248 OS=Enterobacter cloacae S611 GN=EDP2_248 PE=3 SV=1 - [V5ARY6_ENTCL]	11.75	2	4	4	349	39.7865	5.96045	0.880011	0.206747
A0A0A3Z7C3	Arginine ABC transporter substrate-binding protein OS=Enterobacter cancerogenus GN=NH00_01680 PE=3 SV=1 - [A0A0A3Z7C3_9ENTR]	17.7	1	4	21	243	26.8518	7.89893	1.11769	0.207064
A0A0H3CN87	GMP synthase [glutamine-hydrolyzing] OS=Enterobacter cloacae subsp. cloacae (strain ATCC 13047 / DSM 30054 / NBRC 13535 / NCDC 279-56) GN=guaA PE=3 SV=1 - [A0A0H3CN87_ENTCC]	42.86	1	21	41	525	58.7549	5.50342	1.11767	0.207134
A0A0F3XR95	Dna-J like membrane chaperone protein OS=Enterobacter cloacae GN=djlA PE=3 SV=1 - [A0A0F3XR95_ENTCL]	20.66	1	5	5	271	30.9517	9.51025	1.11767	0.207165
V5AC97	KDP operon transcriptional regulatory protein kdpE OS=Enterobacter cloacae S611 GN=kdpE PE=4 SV=1 - [V5AC97_ENTCL]	31.11	6	6	9	225	25.4556	6.7417	0.880133	0.207244
V5AWC7	Carbonic anhydrase OS=Enterobacter cloacae S611 GN=can PE=3 SV=1 - [V5AWC7_ENTCL]	35.91	1	6	11	220	24.9717	6.30322	0.880169	0.207393
A0A0M3EY37	Uncharacterized protein OS=Enterobacter cloacae GN=OA46_21975 PE=4 SV=1 - [A0A0M3EY37_ENTCL]	3.91	1	2	3	511	55.0532	5.40186	1.11759	0.207427
V5AI38	Deoxyribodipyrimidine photo-lyase OS=Enterobacter cloacae S611 GN=phrB PE=3 SV=1 - [V5AI38_ENTCL]	1.49	1	1	1	470	53.7822	7.02002	1.11751	0.207728
A0A0P8UKS8	Glycosyl transferase OS=Enterobacter cloacae subsp. cloacae GN=AN689_32100 PE=4 SV=1 - [A0A0P8UKS8_ENTCL]	5.28	1	1	2	322	35.2242	6.85889	0.880291	0.207898
V5ABL1	Deoxyguanosinetriphosphate triphosphohydrolase OS=Enterobacter cloacae S611 GN=dgt PE=3 SV=1 - [V5ABL1_ENTCL]	8.73	1	4	5	504	59.1259	6.21436	1.11742	0.208042
V5AAC7	PTS system, sucrose-specific IIBC component OS=Enterobacter cloacae S611 GN=EDP2_2686 PE=4 SV=1 - [V5AAC7_ENTCL]	3.95	2	2	2	456	48.0678	8.92432	1.11739	0.208161
V5ABP4	Chemotaxis protein methyltransferase OS=Enterobacter cloacae S611 GN=cheR PE=4 SV=1 - [V5ABP4_ENTCL]	25.26	1	6	6	289	32.9709	9.27588	0.880363	0.208192
A0A0A3YMX7	Amino acid transporter OS=Enterobacter cancerogenus GN=NH00_20330 PE=4 SV=1 - [A0A0A3YMX7_9ENTR]	12.46	1	3	31	297	32.7628	8.54346	1.11737	0.208219
A0A0M3F3L9	Cytoplasmic protein OS=Enterobacter cloacae GN=OA46_12740 PE=4 SV=1 - [A0A0M3F3L9_ENTCL]	7.59	1	1	1	145	16.8578	6.58057	1.11695	0.209736
A0A0P8JBI7	Chromosome partition protein MukF OS=Enterobacter cloacae GN=mukF PE=3 SV=1 - [A0A0P8JBI7_ENTCL]	26.59	1	9	9	440	50.4666	4.94482	0.880749	0.209787
V5ATH9	NADH-quinone oxidoreductase OS=Enterobacter cloacae S611 GN=nuoG PE=3 SV=1 - [V5ATH9_ENTCL]	22.69	3	18	52	908	99.4515	6.43018	0.880819	0.210076
V5AWE5	Ribosomal-protein-alanine acetyltransferase OS=Enterobacter cloacae S611 GN=rimJ PE=4 SV=1 - [V5AWE5_ENTCL]	9.28	1	2	3	194	22.6684	9.15869	1.11675	0.210487
A0A0E2JNC9	DNA polymerase III subunit beta OS=Enterobacter cloacae EC_38VIM1 GN=L799_20245 PE=4 SV=1 - [A0A0E2JNC9_ENTCL]	31.97	1	9	14	366	40.4247	5.23682	0.880953	0.210631
W0BJG0	Oxidoreductase OS=Enterobacter cloacae P101 GN=M942_02050 PE=4 SV=1 - [W0BJG0_ENTCL]	19.13	1	6	10	345	38.9478	6.53662	0.880955	0.210639
A0A0E2JUG7	Uncharacterized protein OS=Enterobacter cloacae EC_38VIM1 GN=L799_08220 PE=4 SV=1 - [A0A0E2JUG7_ENTCL]	3.37	1	2	2	504	54.6397	5.21143	1.11669	0.210681
A0A0M3F8J0	Oxidoreductase OS=Enterobacter cloacae GN=OA46_01380 PE=4 SV=1 - [A0A0M3F8J0_ENTCL]	14.81	2	5	9	324	36.3644	5.46533	1.1166	0.211
A0A0P8QMT6	tRNA threonylcarbamoyladenosine biosynthesis protein TsaB OS=Enterobacter cloacae subsp. cloacae GN=AN689_43770 PE=4 SV=1 - [A0A0P8QMT6_ENTCL]	8.66	1	2	2	231	24.7556	4.76709	1.1165	0.211391
D2ZCL2	Elongation factor G OS=Enterobacter cancerogenus ATCC 35316 GN=fusA PE=3 SV=1 - [D2ZCL2_9ENTR]	24	2	12	23	700	77.4579	5.40186	0.881136	0.211395
A0A0W1ZVH2	4-aminobutyrate aminotransferase OS=Enterobacter cloacae GN=ASV28_08960 PE=3 SV=1 - [A0A0W1ZVH2_ENTCL]	14.96	1	3	8	421	45.3452	6.48096	0.881141	0.211415
E3GB08	Glycogen synthase OS=Enterobacter lignolyticus (strain SCF1) GN=glgA PE=3 SV=1 - [E3GB08_ENTLS]	19.29	1	8	17	477	52.9961	6.80029	1.11643	0.211625
A0A0A3YKK2	ATP synthase epsilon chain OS=Enterobacter cancerogenus GN=atpC PE=3 SV=1 - [A0A0A3YKK2_9ENTR]	5.76	1	1	1	139	15.0697	5.31299	1.11643	0.211632
A0A0P8TMD6	Peptide ABC transporter substrate-binding protein OS=Enterobacter cloacae subsp. cloacae GN=AN689_34115 PE=4 SV=1 - [A0A0P8TMD6_ENTCL]	21.18	2	10	21	543	61.3845	6.62451	0.881239	0.211821
A0A0A3Z1C9	Xylulose kinase OS=Enterobacter cancerogenus GN=NH00_07555 PE=3 SV=1 - [A0A0A3Z1C9_9ENTR]	1.82	1	1	2	495	53.0297	5.98584	1.11628	0.21217
G2S5D8	Serine hydroxymethyltransferase OS=Enterobacter asburiae (strain LF7a) GN=glyA PE=3 SV=1 - [G2S5D8_ENTAL]	40.53	1	16	39	417	45.4971	6.48096	1.11627	0.212227
A0A0P8QPZ9	UPF0306 protein AN689_41605 OS=Enterobacter cloacae subsp. cloacae GN=AN689_41605 PE=3 SV=1 - [A0A0P8QPZ9_ENTCL]	7.04	1	1	1	142	16.4165	9.5542	1.1162	0.212481
A0A0D9IXJ2	Pyridoxine/pyridoxamine 5'-phosphate oxidase OS=Enterobacter cloacae GN=pdxH PE=3 SV=1 - [A0A0D9IXJ2_ENTCL]	8.26	2	2	2	218	25.4922	9.30518	1.11614	0.212714
V5ASN9	Uncharacterized protein OS=Enterobacter cloacae S611 GN=EDP2_117 PE=4 SV=1 - [V5ASN9_ENTCL]	10.58	1	7	8	586	65.3843	4.56396	0.881472	0.212796
A0A0G4BG90	Nucleoside triphosphate hydrolase OS=Enterobacter cloacae GN=ABT55_08470 PE=4 SV=1 - [A0A0G4BG90_ENTCL]	30.46	1	8	14	348	39.2026	5.66846	1.11611	0.212822
E3GAU0	Ribosomal RNA small subunit methyltransferase C OS=Enterobacter lignolyticus (strain SCF1) GN=rsmC PE=3 SV=1 - [E3GAU0_ENTLS]	10.23	1	2	4	342	37.4419	6.62451	0.881484	0.212844
D2ZFV8	Anti-adapter protein IraP OS=Enterobacter cancerogenus ATCC 35316 GN=iraP PE=3 SV=1 - [D2ZFV8_9ENTR]	20.93	2	2	4	86	9.7223	5.47803	1.11607	0.212948
V5ANL8	Smr domain protein OS=Enterobacter cloacae S611 GN=EDP2_575 PE=4 SV=1 - [V5ANL8_ENTCL]	18.18	3	3	3	187	21.6341	8.90967	1.11596	0.21336
E3GCZ9	Uncharacterized protein OS=Enterobacter lignolyticus (strain SCF1) GN=Entcl_2770 PE=4 SV=1 - [E3GCZ9_ENTLS]	30.67	2	3	4	75	8.54724	4.62744	1.11595	0.213399
A0A102BQS6	Ribosomal protein L11 methyltransferase (Fragment) OS=Enterobacter cloacae GN=prmA PE=4 SV=1 - [A0A102BQS6_ENTCL]	12.36	3	3	3	259	28.0421	4.42432	0.881697	0.213737
A0A0X6PXP1	Acetate kinase OS=Enterobacter cloacae GN=AWI12_02995 PE=4 SV=1 - [A0A0X6PXP1_ENTCL]	42.25	1	10	27	400	43.3041	6.32861	0.881705	0.213771
E3GCI8	Uncharacterized protein OS=Enterobacter lignolyticus (strain SCF1) GN=Entcl_3921 PE=4 SV=1 - [E3GCI8_ENTLS]	11.38	2	2	4	246	26.2855	5.46533	0.881837	0.214322
A0A0F3X4B1	Gamma-glutamyl phosphate reductase OS=Enterobacter cloacae GN=SG66_18400 PE=3 SV=1 - [A0A0F3X4B1_ENTCL]	19.66	1	6	11	417	44.9544	5.43994	0.882016	0.215077
V5ASU3	ABC transporter family protein OS=Enterobacter cloacae S611 GN=EDP2_3102 PE=4 SV=1 - [V5ASU3_ENTCL]	17.43	4	4	8	241	26.6159	7.53271	0.882105	0.21545
V5ADR8	Glycerate kinase 2 OS=Enterobacter cloacae S611 GN=garK PE=3 SV=1 - [V5ADR8_ENTCL]	7.37	2	3	4	380	39.0162	4.94482	0.882153	0.215652
A0A0A7ZIZ2	Sugar phosphatase OS=Enterobacter cloacae GN=LI64_07295 PE=4 SV=1 - [A0A0A7ZIZ2_ENTCL]	5.54	1	1	1	271	30.3303	5.30029	1.11533	0.215666
A0A0X6TM99	Ferrichrome ABC transporter OS=Enterobacter cloacae GN=AWI27_02745 PE=4 SV=1 - [A0A0X6TM99_ENTCL]	4.53	1	3	6	751	82.3459	5.2749	0.882212	0.215901
V5ABE0	Acetolactate synthase, small subunit OS=Enterobacter cloacae S611 GN=ilvN PE=4 SV=1 - [V5ABE0_ENTCL]	62.58	3	9	13	163	18.0737	8.39697	1.11526	0.215957
E3GCZ4	Bifunctional protein PutA OS=Enterobacter lignolyticus (strain SCF1) GN=Entcl_2765 PE=3 SV=1 - [E3GCZ4_ENTLS]	17.5	2	22	40	1320	143.973	6.13818	1.11516	0.216321
V5CWK6	Exoribonuclease 2 OS=Enterobacter cloacae S611 GN=rnb PE=3 SV=1 - [V5CWK6_ENTCL]	19.72	1	11	15	644	72.5232	5.63037	1.11509	0.216573
E3G952	Aconitate hydratase B OS=Enterobacter lignolyticus (strain SCF1) GN=Entcl_3608 PE=3 SV=1 - [E3G952_ENTLS]	37.34	2	24	109	865	93.4588	5.2876	1.11507	0.216632
V5AUE7	Enolase OS=Enterobacter cloacae S611 GN=eno PE=3 SV=1 - [V5AUE7_ENTCL]	49.07	2	16	202	432	45.4693	5.31299	0.882403	0.216708
E3G6W6	Lon protease OS=Enterobacter lignolyticus (strain SCF1) GN=lon PE=2 SV=1 - [E3G6W6_ENTLS]	46.81	3	31	62	784	87.4337	6.21436	0.882486	0.217059
V3E1S7	Ribosomal silencing factor RsfS OS=Enterobacter cloacae UCICRE 12 GN=rsfS PE=3 SV=1 - [V3E1S7_ENTCL]	35.17	2	4	6	145	15.6769	4.729	1.11495	0.217089
A0A0X6V513	Peptide ABC transporter substrate-binding protein OS=Enterobacter cloacae GN=AWS26_23145 PE=4 SV=1 - [A0A0X6V513_ENTCL]	16.91	1	7	13	538	60.241	8.41162	0.882532	0.217255
A0A0A3ZQC1	Malate dehydrogenase (Fragment) OS=Enterobacter cancerogenus GN=NH00_21090 PE=3 SV=1 - [A0A0A3ZQC1_9ENTR]	24.44	1	6	80	266	27.8329	6.0874	0.882543	0.2173
A0A0W2LQ14	Stringent starvation protein A OS=Enterobacter hormaechei subsp. oharae GN=sspA PE=3 SV=1 - [A0A0W2LQ14_9ENTR]	27.36	2	5	14	212	24.1784	5.21143	0.882655	0.217777
A0A0H3CJF6	D-alanine--D-alanine ligase OS=Enterobacter cloacae subsp. cloacae (strain ATCC 13047 / DSM 30054 / NBRC 13535 / NCDC 279-56) GN=ddl PE=3 SV=1 - [A0A0H3CJF6_ENTCC]	7.38	2	2	4	366	39.2492	5.32568	1.11474	0.21786
A0A0A3YS36	Pyruvate kinase OS=Enterobacter cancerogenus GN=NH00_19295 PE=3 SV=1 - [A0A0A3YS36_9ENTR]	17.08	1	7	10	480	51.5018	6.30322	1.11473	0.21792
A0A0F4BHQ7	Glutaredoxin OS=Enterobacter cloacae GN=SG71_13000 PE=4 SV=1 - [A0A0F4BHQ7_ENTCL]	12.36	1	1	2	89	10.087	5.21143	0.882711	0.218016
A0A0A7ZGA0	Exopolyphosphatase OS=Enterobacter cloacae GN=LI64_15470 PE=4 SV=1 - [A0A0A7ZGA0_ENTCL]	16.02	1	6	11	512	57.997	6.69775	1.11466	0.218164
A0A0M3F0Y6	30S ribosomal protein S8 OS=Enterobacter cloacae GN=rpsH PE=3 SV=1 - [A0A0M3F0Y6_ENTCL]	34.62	1	7	28	130	14.1195	9.39307	1.11464	0.218257
A0A0P8U182	Uncharacterized protein (Fragment) OS=Enterobacter cloacae subsp. cloacae GN=AN689_22070 PE=3 SV=1 - [A0A0P8U182_ENTCL]	7.69	2	2	2	273	29.9023	9.11475	1.11454	0.218608
A0A0X4BDB6	Leucine ABC transporter subunit substrate-binding protein LivK OS=Enterobacter cloacae GN=AWI12_06155 PE=4 SV=1 - [A0A0X4BDB6_ENTCL]	24.8	1	7	12	371	39.5433	6.93213	1.1145	0.218776
A0A0M3F2K5	Membrane protein OS=Enterobacter cloacae GN=OA46_11255 PE=4 SV=1 - [A0A0M3F2K5_ENTCL]	8.9	1	2	4	191	19.9326	9.01221	0.882939	0.218986
A0A0F3XUS5	Glutamate-1-semialdehyde 2,1-aminomutase OS=Enterobacter cloacae GN=SG66_14770 PE=3 SV=1 - [A0A0F3XUS5_ENTCL]	36.15	1	10	21	426	45.2896	5.021	0.883016	0.219314
E3GCL2	Methionyl-tRNA formyltransferase OS=Enterobacter lignolyticus (strain SCF1) GN=fmt PE=3 SV=1 - [E3GCL2_ENTLS]	13.65	1	4	5	315	33.9697	6.02393	1.11435	0.219317
A0A0A7ZN23	3-oxoacyl-ACP synthase OS=Enterobacter cloacae GN=LI64_14990 PE=3 SV=1 - [A0A0A7ZN23_ENTCL]	48.15	3	11	33	405	42.5189	5.35107	0.883078	0.219579
A0A0M2C701	Maltose regulon periplasmic protein OS=Enterobacter cloacae UCICRE 3 GN=L414_00446 PE=4 SV=1 - [A0A0M2C701_ENTCL]	10	1	3	6	310	32.2539	8.60205	0.883087	0.219616
A0A0F3YNQ6	Arginine transporter permease subunit ArtM OS=Enterobacter cloacae GN=artM PE=3 SV=1 - [A0A0F3YNQ6_ENTCL]	5.86	1	1	2	222	24.7234	9.14404	1.11408	0.220347
A0A0N8MYE4	Probable endonuclease 4 OS=Enterobacter cloacae subsp. cloacae GN=nfo PE=3 SV=1 - [A0A0N8MYE4_ENTCL]	11.93	1	2	2	285	31.4807	5.47803	1.11399	0.220668
A0A0P8F6F3	ATP synthase subunit alpha OS=Enterobacter cloacae subsp. cloacae GN=atpA PE=3 SV=1 - [A0A0P8F6F3_ENTCL]	54.39	2	22	142	513	55.2758	6.12549	0.883366	0.220809
A0A0P8SNS7	Uncharacterized protein OS=Enterobacter cloacae subsp. cloacae GN=AN689_44590 PE=4 SV=1 - [A0A0P8SNS7_ENTCL]	6.67	2	2	2	120	13.7954	9.30518	1.11392	0.220959
D2ZG60	Transporter, small conductance mechanosensitive ion channel MscS family protein OS=Enterobacter cancerogenus ATCC 35316 GN=ENTCAN_07475 PE=4 SV=1 - [D2ZG60_9ENTR]	5.55	3	6	6	1117	126.46	6.90283	1.11386	0.221181
V5CX48	Blue light-and temperature-regulated antirepressor YcgF OS=Enterobacter cloacae S611 GN=ycgF PE=4 SV=1 - [V5CX48_ENTCL]	7.56	3	3	3	410	45.5791	8.1626	1.11373	0.221665
A0A0M1R2H4	Extracellular solute-binding protein OS=Enterobacter cloacae subsp. dissolvens SDM GN=A3UG_07905 PE=4 SV=1 - [A0A0M1R2H4_ENTCL]	15.68	4	7	11	542	60.8219	6.90283	0.883573	0.221699
V5B1K9	Flavin reductase like domain protein OS=Enterobacter cloacae S611 GN=EDP2_1040 PE=4 SV=1 - [V5B1K9_ENTCL]	9.47	1	2	2	190	20.8174	5.79541	0.883586	0.221754
A0A0P8Q2A6	Aspartokinase OS=Enterobacter cloacae subsp. cloacae GN=AN689_35710 PE=3 SV=1 - [A0A0P8Q2A6_ENTCL]	7.13	1	3	4	449	48.4454	5.33838	0.883974	0.223422
A0A0E2MFU7	SsrA-binding protein OS=Enterobacter sp. MGH 14 GN=smpB PE=3 SV=1 - [A0A0E2MFU7_9ENTR]	16.88	1	1	2	160	18.2557	9.89111	1.11325	0.223484
G2S257	Phosphate acetyltransferase OS=Enterobacter asburiae (strain LF7a) GN=Entas_3013 PE=3 SV=1 - [G2S257_ENTAL]	26.09	1	17	45	713	77.081	5.47803	1.11321	0.223633
V5B0M1	Phosphoenolpyruvate-protein phosphotransferase OS=Enterobacter cloacae S611 GN=ptsP PE=4 SV=1 - [V5B0M1_ENTCL]	63.14	1	14	43	274	30.7577	4.99561	1.11316	0.223845
A0A0A3YTW2	Isocitrate lyase OS=Enterobacter cancerogenus GN=NH00_15605 PE=4 SV=1 - [A0A0A3YTW2_9ENTR]	12.01	2	3	7	433	47.4273	5.37646	0.884089	0.223918
A0A0F3ZQF4	Copper homeostasis protein CutC OS=Enterobacter cloacae GN=SG66_04640 PE=3 SV=1 - [A0A0F3ZQF4_ENTCL]	4.86	1	1	2	247	26.6274	6.01123	1.11311	0.224029
A0A0M1R3C8	N-ethylmaleimide reductase OS=Enterobacter cloacae subsp. dissolvens SDM GN=A3UG_09595 PE=4 SV=1 - [A0A0M1R3C8_ENTCL]	14.79	2	4	5	365	39.6032	6.46826	1.11307	0.224163
A0A075TD05	Gyrase B subunit (Fragment) OS=Enterobacter cloacae GN=gyrB PE=4 SV=1 - [A0A075TD05_ENTCL]	56.83	1	6	14	139	15.4819	6.80029	0.884207	0.224429
A0A0F4BIG1	Flagellar hook protein FlgL OS=Enterobacter cloacae GN=flgL PE=4 SV=1 - [A0A0F4BIG1_ENTCL]	6.94	2	2	3	317	34.4799	5.0083	1.1129	0.224807
A0A0E1JE48	Chemotaxis protein CheV OS=Enterobacter cloacae GN=LI62_16790 PE=4 SV=1 - [A0A0E1JE48_ENTCL]	7.78	1	2	5	334	36.8803	5.47803	1.11289	0.224879
A0A0A0ZLV4	Phenylalanine--tRNA ligase alpha subunit OS=Enterobacter cloacae GN=pheS PE=3 SV=1 - [A0A0A0ZLV4_ENTCL]	45.87	1	11	27	327	36.8066	5.78271	0.88443	0.225397
W0BP40	HxlR family transcriptional regulator OS=Enterobacter cloacae P101 GN=M942_19495 PE=4 SV=1 - [W0BP40_ENTCL]	9.26	1	1	1	108	12.5837	8.68994	0.884488	0.225648
A0A0M3EZD3	Molybdopterin biosynthesis protein MoeA OS=Enterobacter cloacae GN=OA46_19685 PE=4 SV=1 - [A0A0M3EZD3_ENTCL]	6.34	1	2	3	410	43.7435	5.18604	1.11264	0.225817
V5B0W1	Valine--tRNA ligase OS=Enterobacter cloacae S611 GN=valS PE=3 SV=1 - [V5B0W1_ENTCL]	31.86	3	25	42	951	108.097	5.2876	1.11258	0.22605
E3GBT4	YhfG uncharacterized protein YhfG OS=Enterobacter lignolyticus (strain SCF1) GN=Entcl_0365 PE=4 SV=1 - [E3GBT4_ENTLS]	14.55	1	1	1	55	6.73061	10.4624	1.11258	0.226058
A0A0A3YIB3	NAD(P) transhydrogenase subunit alpha OS=Enterobacter cancerogenus GN=pntA PE=3 SV=1 - [A0A0A3YIB3_9ENTR]	23.33	1	9	17	510	53.9785	5.79541	1.1125	0.226348
A0A0W2TIB4	Transcription termination/antitermination protein NusG OS=Enterobacter hormaechei subsp. oharae GN=nusG PE=3 SV=1 - [A0A0W2TIB4_9ENTR]	60.77	1	9	15	181	20.5165	6.81494	0.88481	0.227049
V5AY18	Lysine-arginine-ornithine-binding periplasmic protein OS=Enterobacter cloacae S611 GN=argT PE=3 SV=1 - [V5AY18_ENTCL]	49.23	5	12	28	260	28.3006	7.85498	0.88485	0.227226
D2ZEA2	MATE efflux family protein OS=Enterobacter cancerogenus ATCC 35316 GN=ENTCAN_06797 PE=4 SV=1 - [D2ZEA2_9ENTR]	1.67	1	1	1	480	52.0998	9.62744	1.11214	0.227737
A0A0A3YQR3	Dihydrodipicolinate synthetase OS=Enterobacter cancerogenus GN=NH00_21530 PE=3 SV=1 - [A0A0A3YQR3_9ENTR]	3.74	1	1	1	294	31.5163	5.65576	0.885081	0.228233
A0A0P8IZP5	Uncharacterized protein OS=Enterobacter cloacae GN=AN674_14275 PE=4 SV=1 - [A0A0P8IZP5_ENTCL]	35.31	2	6	9	286	32.5472	4.95752	0.885086	0.228257
A0A0N8M075	Uncharacterized protein OS=Enterobacter cloacae GN=AN674_14035 PE=4 SV=1 - [A0A0N8M075_ENTCL]	9.64	1	1	1	166	17.9044	6.78564	1.11198	0.228378
A0A0M3F3J7	Multidrug transporter OS=Enterobacter cloacae GN=OA46_13535 PE=4 SV=1 - [A0A0M3F3J7_ENTCL]	8.46	1	3	5	390	42.6673	7.6499	1.11191	0.228629
G8LCQ4	Ferrochelatase OS=Enterobacter cloacae EcWSU1 GN=hemH PE=3 SV=1 - [G8LCQ4_ENTCL]	13.75	1	3	5	320	36.0435	6.43018	1.11189	0.228694
A0A0F3XVG4	Oxidoreductase OS=Enterobacter cloacae GN=SG66_19320 PE=4 SV=1 - [A0A0F3XVG4_ENTCL]	7.8	2	2	2	372	40.6173	8.57275	1.1118	0.229044
A0A0F3YJ28	Polyamine ABC transporter ATP-binding protein OS=Enterobacter cloacae GN=RZ87_08890 PE=4 SV=1 - [A0A0F3YJ28_ENTCL]	8.61	2	2	2	337	37.0211	7.04932	0.885463	0.22991
A0A0X4BJ24	Glycogen debranching enzyme (Fragment) OS=Enterobacter cloacae GN=AWI11_04570 PE=4 SV=1 - [A0A0X4BJ24_ENTCL]	8.66	1	2	4	485	54.2289	6.01123	0.88555	0.230295
A0A0X6VKQ9	Arginine N-succinyltransferase OS=Enterobacter cloacae GN=AWS25_13385 PE=4 SV=1 - [A0A0X6VKQ9_ENTCL]	13.08	4	4	7	344	38.2221	5.59229	0.885618	0.230594
A0A0E2JNY6	Type IV secretion protein Rhs OS=Enterobacter cloacae EC_38VIM1 GN=L799_19985 PE=4 SV=1 - [A0A0E2JNY6_ENTCL]	1.43	2	2	3	1395	155.857	6.46826	0.885729	0.231084
A0A0A7ZCC6	HCP oxidoreductase OS=Enterobacter cloacae GN=LI64_07650 PE=4 SV=1 - [A0A0A7ZCC6_ENTCL]	3.11	1	1	1	322	35.7207	6.30322	1.11113	0.231676
A0A0P8T8N0	Electron transport complex subunit G OS=Enterobacter cloacae subsp. cloacae GN=AN689_36290 PE=3 SV=1 - [A0A0P8T8N0_ENTCL]	15.05	3	3	3	206	22.0164	7.10791	0.885903	0.231853
A0A0M3F7J7	Cystine transporter subunit OS=Enterobacter cloacae GN=OA46_04475 PE=3 SV=1 - [A0A0M3F7J7_ENTCL]	44.36	2	13	28	266	28.9103	8.55811	0.885956	0.232086
A0A0A3YRQ4	2-octaprenyl-3-methyl-6-methoxy-1,4-benzoquinol hydroxylase OS=Enterobacter cancerogenus GN=ubiF PE=4 SV=1 - [A0A0A3YRQ4_9ENTR]	2.82	1	1	1	390	43.1523	8.11865	0.886001	0.232284
A0A0A7Z9L7	Chaperone protein DnaJ OS=Enterobacter cloacae GN=dnaJ PE=3 SV=1 - [A0A0A7Z9L7_ENTCL]	25.2	2	9	14	381	41.2436	8.01611	0.886015	0.232349
A0A0M3F0B0	Orotate phosphoribosyltransferase OS=Enterobacter cloacae GN=pyrE PE=3 SV=1 - [A0A0M3F0B0_ENTCL]	44.6	3	8	14	213	23.6601	5.66846	1.11094	0.232423
V5AQ77	Glycine dehydrogenase (decarboxylating) OS=Enterobacter cloacae S611 GN=gcvP PE=3 SV=1 - [V5AQ77_ENTCL]	32.5	2	21	56	957	104.451	6.18896	0.886119	0.232808
A0A0M3F627	Peptide ABC transporter substrate-binding protein OS=Enterobacter cloacae GN=OA46_06970 PE=4 SV=1 - [A0A0M3F627_ENTCL]	36.28	1	18	52	543	61.0052	6.62451	0.886145	0.232926
A0A0M3F1B7	Membrane protein OS=Enterobacter cloacae GN=OA46_15885 PE=4 SV=1 - [A0A0M3F1B7_ENTCL]	15.08	1	6	11	577	64.7791	8.00146	1.11081	0.232934
A0A0M3F6L4	GTPase Der OS=Enterobacter cloacae GN=der PE=3 SV=1 - [A0A0M3F6L4_ENTCL]	24.49	1	11	21	490	54.8815	6.12549	0.886161	0.232997
E3GBB0	Nickel ABC transporter, permease subunit NikC OS=Enterobacter lignolyticus (strain SCF1) GN=Entcl_2623 PE=3 SV=1 - [E3GBB0_ENTLS]	2.53	1	1	1	277	30.118	7.78174	1.11075	0.233168
A0A0M3EY91	Ribosomal RNA small subunit methyltransferase J OS=Enterobacter cloacae GN=rsmJ PE=3 SV=1 - [A0A0M3EY91_ENTCL]	12.35	1	2	2	251	26.9982	7.54736	0.886233	0.233313
A0A0M3F1A2	Chemotaxis protein OS=Enterobacter cloacae GN=OA46_12775 PE=4 SV=1 - [A0A0M3F1A2_ENTCL]	10.68	1	4	6	543	58.2059	5.31299	1.11064	0.233586
A0A0P8Q0D8	Phosphohistidine phosphatase (Fragment) OS=Enterobacter cloacae subsp. cloacae GN=AN689_57120 PE=4 SV=1 - [A0A0P8Q0D8_ENTCL]	20.27	2	2	2	74	8.13199	4.65283	1.1105	0.234159
E3G6D0	Uncharacterized protein OS=Enterobacter lignolyticus (strain SCF1) GN=Entcl_4437 PE=4 SV=1 - [E3G6D0_ENTLS]	3.1	1	1	1	258	28.7434	6.68311	1.11033	0.234825
A0A0F4BRL2	ATP-dependent Clp protease ATP-binding subunit ClpX OS=Enterobacter cloacae GN=clpX PE=3 SV=1 - [A0A0F4BRL2_ENTCL]	52.36	1	18	33	424	46.3922	5.41455	0.886577	0.234847
V5CMA1	Peptide methionine sulfoxide reductase MsrB OS=Enterobacter cloacae S611 GN=msrB PE=3 SV=1 - [V5CMA1_ENTCL]	21.9	2	2	3	137	15.378	5.0083	0.886641	0.235133
E3GB40	NADH-quinone oxidoreductase subunit I OS=Enterobacter lignolyticus (strain SCF1) GN=nuoI PE=3 SV=1 - [E3GB40_ENTLS]	40	1	8	12	180	20.4661	5.2749	1.11013	0.23561
E3G2W0	Beta-lactamase OS=Enterobacter lignolyticus (strain SCF1) GN=Entcl_2980 PE=3 SV=1 - [E3G2W0_ENTLS]	4.06	1	1	1	394	43.024	9.0708	0.886795	0.235817
A0A0M3EYW8	Diguanylate cyclase OS=Enterobacter cloacae GN=OA46_21630 PE=4 SV=1 - [A0A0M3EYW8_ENTCL]	1.36	1	1	1	513	58.0567	7.15186	1.11004	0.235957
A0A0M3F7M5	Multidrug ABC transporter ATP-binding protein OS=Enterobacter cloacae GN=OA46_05125 PE=4 SV=1 - [A0A0M3F7M5_ENTCL]	26.95	3	8	14	308	34.5683	8.04541	1.10991	0.236485
A0A0G4BE50	Aromatic amino acid aminotransferase OS=Enterobacter cloacae GN=ABT55_03500 PE=3 SV=1 - [A0A0G4BE50_ENTCL]	9.57	1	3	3	397	43.3252	5.88428	0.886987	0.236677
V5AX00	Type VI secretion ATPase, ClpV1 family OS=Enterobacter cloacae S611 GN=clpV PE=4 SV=1 - [V5AX00_ENTCL]	31.31	12	25	69	872	95.781	5.26221	1.10963	0.237585
A0A0A3YW82	tRNA (cytidine/uridine-2'-O-)-methyltransferase TrmJ OS=Enterobacter cancerogenus GN=trmJ PE=4 SV=1 - [A0A0A3YW82_9ENTR]	3.49	1	1	1	229	25.7433	5.65576	1.10962	0.237618
V5AUI2	Pentapeptide repeats family protein OS=Enterobacter cloacae S611 GN=EDP2_4033 PE=4 SV=1 - [V5AUI2_ENTCL]	6.97	4	4	6	846	94.8831	6.40479	1.1096	0.237699
V5AUU3	Uronate isomerase OS=Enterobacter cloacae S611 GN=uxaC PE=3 SV=1 - [V5AUU3_ENTCL]	31.28	1	13	15	470	54.0029	5.92236	0.887302	0.238094
A0A0A3YLR1	Gamma-aminobutyrate transporter OS=Enterobacter cancerogenus GN=NH00_22235 PE=4 SV=1 - [A0A0A3YLR1_9ENTR]	3.23	1	1	1	464	50.2639	9.67139	0.887327	0.238207
E3G302	Pili assembly chaperone, N-terminal protein OS=Enterobacter lignolyticus (strain SCF1) GN=Entcl_3023 PE=3 SV=1 - [E3G302_ENTLS]	6.7	1	1	1	224	24.641	10.1548	0.887383	0.238457
C8ZL17	Heat shock protein 60 (Fragment) OS=Enterobacter cloacae GN=groEL PE=4 SV=1 - [C8ZL17_ENTCL]	37.78	2	3	9	90	9.53778	4.84326	1.1094	0.238498
A0A0P8Q458	Negative modulator of initiation of replication OS=Enterobacter cloacae subsp. cloacae GN=seqA PE=3 SV=1 - [A0A0P8Q458_ENTCL]	22.22	1	3	8	180	20.2835	8.39697	0.887394	0.238507
A0A0P8Q3H6	Uncharacterized protein OS=Enterobacter cloacae subsp. cloacae GN=AN689_39460 PE=4 SV=1 - [A0A0P8Q3H6_ENTCL]	7.37	1	1	1	95	10.8836	8.77783	1.10937	0.238622
E3GA82	Undecaprenyl phosphate-alpha-4-amino-4-deoxy-L-arabinose arabinosyl transferase OS=Enterobacter lignolyticus (strain SCF1) GN=arnT PE=3 SV=1 - [E3GA82_ENTLS]	4.9	2	2	2	551	61.7216	9.11475	0.887482	0.238904
A0A0M2C7Q0	Protein rof OS=Enterobacter cloacae UCICRE 3 GN=L414_00978 PE=4 SV=1 - [A0A0M2C7Q0_ENTCL]	19.77	1	1	1	86	9.61282	4.7417	0.887581	0.239351
A0A0P8QHN6	Copper homeostasis protein OS=Enterobacter cloacae subsp. cloacae GN=AN689_49440 PE=4 SV=1 - [A0A0P8QHN6_ENTCL]	4.76	1	1	2	231	25.5596	5.21143	1.10913	0.239584
A0A0N8MYI5	NADH-quinone oxidoreductase subunit K OS=Enterobacter cloacae subsp. cloacae GN=nuoK PE=3 SV=1 - [A0A0N8MYI5_ENTCL]	13	2	2	2	100	10.838	8.83643	1.10903	0.239976
A0A0E1J797	ATP-dependent DNA helicase RecG OS=Enterobacter cloacae GN=recG PE=3 SV=1 - [A0A0E1J797_ENTCL]	10.82	1	7	10	693	76.5913	7.32764	1.10901	0.240058
A0A0P8SP98	Uncharacterized protein OS=Enterobacter cloacae subsp. cloacae GN=AN689_27280 PE=4 SV=1 - [A0A0P8SP98_ENTCL]	5.83	1	1	2	206	22.1364	5.42725	1.10897	0.240228
G2SBX5	Glutathione S-transferase domain-containing protein OS=Enterobacter asburiae (strain LF7a) GN=Entas_1915 PE=3 SV=1 - [G2SBX5_ENTAL]	8.21	2	2	3	207	23.5668	5.89697	0.887867	0.240643
A0A0A0ZQV0	Succinyl-CoA ligase [ADP-forming] subunit alpha OS=Enterobacter cloacae GN=LI64_06755 PE=3 SV=1 - [A0A0A0ZQV0_ENTCL]	66.78	2	13	87	289	29.7865	6.53662	1.10883	0.240792
A0A0A3ZSP0	Purine nucleoside phosphorylase DeoD-type OS=Enterobacter cancerogenus GN=deoD PE=3 SV=1 - [A0A0A3ZSP0_9ENTR]	40.93	1	8	33	237	25.6429	5.64307	1.10876	0.241087
E3G5L6	Probable GTP-binding protein EngB OS=Enterobacter lignolyticus (strain SCF1) GN=engB PE=3 SV=1 - [E3G5L6_ENTLS]	24.04	3	4	5	208	23.2121	8.08936	0.888047	0.24146
V5ALN9	Short chain dehydrogenase family protein OS=Enterobacter cloacae S611 GN=EDP2_2290 PE=3 SV=1 - [V5ALN9_ENTCL]	11.74	1	2	4	264	27.3368	4.88135	0.888115	0.24177
A0A0A7ZG45	NADH dehydrogenase OS=Enterobacter cloacae GN=LI64_14770 PE=4 SV=1 - [A0A0A7ZG45_ENTCL]	34.83	3	14	30	445	48.7836	6.65381	1.10837	0.242642
A0A0E1J8V0	Aldehyde dehydrogenase OS=Enterobacter cloacae GN=LI62_11235 PE=3 SV=1 - [A0A0E1J8V0_ENTCL]	20.88	1	8	13	479	51.8858	5.26221	0.888348	0.242831
A0A0F4B053	Uncharacterized protein OS=Enterobacter cloacae GN=SG71_22505 PE=4 SV=1 - [A0A0F4B053_ENTCL]	16.33	1	3	5	196	22.5242	4.58936	1.10831	0.242894
A0A0X6U3P3	Uncharacterized protein OS=Enterobacter cloacae GN=AWS29_02770 PE=4 SV=1 - [A0A0X6U3P3_ENTCL]	10.48	1	10	11	1650	180.378	5.23682	0.888427	0.243191
A0A0X4C983	Ornithine carbamoyltransferase OS=Enterobacter cloacae GN=AWI16_15245 PE=4 SV=1 - [A0A0X4C983_ENTCL]	14.67	4	4	6	334	36.9766	5.70654	0.88855	0.243751
Q5ETV7	OmpA (Fragment) OS=Enterobacter cloacae GN=ompA PE=3 SV=1 - [Q5ETV7_ENTCL]	57.85	3	8	66	223	23.973	5.13525	0.888623	0.244083
V5AU57	Transcription antitermination protein RfaH OS=Enterobacter cloacae S611 GN=rfaH PE=3 SV=1 - [V5AU57_ENTCL]	6.17	1	1	2	162	18.3535	7.03467	0.888704	0.244455
A0A0A3YHZ2	Transcriptional regulator OS=Enterobacter cancerogenus GN=NH00_25500 PE=4 SV=1 - [A0A0A3YHZ2_9ENTR]	13.2	3	3	4	250	27.8883	7.43018	1.10791	0.244509
A0A0A4A5H6	Chemotaxis response regulator protein-glutamate methylesterase OS=Enterobacter cancerogenus GN=cheB PE=3 SV=1 - [A0A0A4A5H6_9ENTR]	13.18	1	4	12	349	37.3493	7.98682	0.888723	0.244544
A0A0F3YKX3	dTDP-glucose 4,6-dehydratase OS=Enterobacter cloacae GN=RZ87_07195 PE=3 SV=1 - [A0A0F3YKX3_ENTCL]	12.43	1	3	9	362	40.3632	5.43994	1.10789	0.244612
D2ZFD9	Nucleoside diphosphate kinase OS=Enterobacter cancerogenus ATCC 35316 GN=ndk PE=3 SV=1 - [D2ZFD9_9ENTR]	21.68	1	3	11	143	15.5648	5.51611	0.888871	0.245219
A0A0M3F7V9	30S ribosomal protein S20 OS=Enterobacter cloacae GN=rpsT PE=3 SV=1 - [A0A0M3F7V9_ENTCL]	25.29	1	3	12	87	9.64933	11.1802	1.10772	0.245301
A0A0A6GDJ9	Uncharacterized protein OS=Enterobacter sp. BIDMC94 GN=SK59_04232 PE=4 SV=1 - [A0A0A6GDJ9_9ENTR]	4.25	2	2	3	353	38.5673	9.1001	0.888901	0.245355
E3G2D9	Ferric uptake regulator, Fur family OS=Enterobacter lignolyticus (strain SCF1) GN=Entcl_4123 PE=4 SV=1 - [E3G2D9_ENTLS]	7.6	1	1	1	171	19.1336	6.90283	1.10763	0.245667
D2ZHM2	ABC transporter, solute-binding protein OS=Enterobacter cancerogenus ATCC 35316 GN=ENTCAN_08002 PE=4 SV=1 - [D2ZHM2_9ENTR]	42.36	3	14	55	399	43.4205	6.84424	0.88907	0.246134
V5ABT9	Uncharacterized protein OS=Enterobacter cloacae S611 GN=EDP2_2589 PE=4 SV=1 - [V5ABT9_ENTCL]	4.9	2	2	3	347	39.0533	9.46631	1.10738	0.246679
A0A0A6H7Q4	Periplasmic serine endoprotease DegP OS=Enterobacter cloacae GN=degP PE=4 SV=1 - [A0A0A6H7Q4_ENTCL]	23.27	1	8	38	477	49.4404	8.55811	0.889298	0.247184
E3G707	Preprotein translocase, YajC subunit OS=Enterobacter lignolyticus (strain SCF1) GN=Entcl_3407 PE=4 SV=1 - [E3G707_ENTLS]	33.64	3	3	7	110	11.8524	9.5835	1.10716	0.247613
D2ZH03	6-phosphogluconolactonase OS=Enterobacter cancerogenus ATCC 35316 GN=pgl PE=3 SV=1 - [D2ZH03_9ENTR]	8.46	1	3	7	331	36.254	5.12256	1.10714	0.247677
G2SC27	6-phosphogluconate dehydrogenase, decarboxylating OS=Enterobacter asburiae (strain LF7a) GN=Entas_2797 PE=3 SV=1 - [G2SC27_ENTAL]	33.76	1	15	80	468	51.3864	5.33838	0.889439	0.247834
V5CRM7	N-acetylmuramic acid 6-phosphate etherase OS=Enterobacter cloacae S611 GN=murQ PE=2 SV=1 - [V5CRM7_ENTCL]	17.16	4	4	6	303	31.6703	5.65576	0.889469	0.247971
A0A0A3YL11	D-ribose transporter subunit RbsB OS=Enterobacter cancerogenus GN=NH00_23150 PE=4 SV=1 - [A0A0A3YL11_9ENTR]	16.84	1	3	9	291	30.3221	8.22119	0.889525	0.248232
V5B1K3	L-serine ammonia-lyase OS=Enterobacter cloacae S611 GN=EDP2_2542 PE=4 SV=1 - [V5B1K3_ENTCL]	22.03	1	8	23	454	48.8363	5.50342	0.889835	0.249667
A0A0P8R355	Glycogen debranching enzyme OS=Enterobacter cloacae subsp. cloacae GN=glgX PE=3 SV=1 - [A0A0P8R355_ENTCL]	2.74	2	2	3	658	73.6571	5.69385	1.1066	0.249901
A0A0A6HGX5	Penicillin-insensitive murein endopeptidase OS=Enterobacter cloacae GN=mepA PE=3 SV=1 - [A0A0A6HGX5_ENTCL]	10.22	2	2	3	274	29.9994	8.646	0.889906	0.249994
V5AFS9	D-alanine--D-alanine ligase OS=Enterobacter cloacae S611 GN=ddlA PE=3 SV=1 - [V5AFS9_ENTCL]	9.77	3	3	5	348	37.5372	4.84326	1.10635	0.250966
A0A0X4GQX2	ABC transporter ATP-binding protein OS=Enterobacter cloacae GN=AWI34_03725 PE=4 SV=1 - [A0A0X4GQX2_ENTCL]	1.62	1	1	1	495	54.2899	6.56592	1.10634	0.250971
A0A0A3YSV3	Uncharacterized protein OS=Enterobacter cancerogenus GN=NH00_15025 PE=4 SV=1 - [A0A0A3YSV3_9ENTR]	2.87	1	1	1	349	37.6652	9.39307	1.10633	0.251017
A0A0A3YM66	30S ribosomal protein S4 OS=Enterobacter cancerogenus GN=rpsD PE=3 SV=1 - [A0A0A3YM66_9ENTR]	32.52	1	6	16	206	23.4956	9.99365	1.10611	0.251946
A0A0M3F1J4	Ribonuclease R OS=Enterobacter cloacae GN=rnr PE=3 SV=1 - [A0A0M3F1J4_ENTCL]	22.26	1	16	31	813	92.3025	8.25049	0.890331	0.251973
A0A0F1QK25	Carbamate kinase OS=Enterobacter cloacae GN=SR84_05030 PE=3 SV=1 - [A0A0F1QK25_ENTCL]	3.63	2	2	2	303	32.3069	5.5542	0.890435	0.252457
V5AQY9	4-alpha-glucanotransferase OS=Enterobacter cloacae S611 GN=malQ PE=3 SV=1 - [V5AQY9_ENTCL]	3.32	2	2	2	693	77.412	7.21045	1.10591	0.252774
A0A0P8UJL4	Xylulose kinase (Fragment) OS=Enterobacter cloacae subsp. cloacae GN=AN689_55380 PE=4 SV=1 - [A0A0P8UJL4_ENTCL]	11.01	1	1	1	109	12.0381	5.17334	0.890506	0.252792
A0A0P8UUL1	ABC transporter permease OS=Enterobacter cloacae subsp. cloacae GN=AN689_47880 PE=4 SV=1 - [A0A0P8UUL1_ENTCL]	14.34	2	4	5	251	28.2239	5.08447	1.1059	0.252811
V5CPI9	Pectinesterase OS=Enterobacter cloacae S611 GN=pemA PE=4 SV=1 - [V5CPI9_ENTCL]	3.07	1	1	1	358	38.7645	5.75732	0.890639	0.253412
V5ATY3	Membrane-bound lytic murein transglycosylase A OS=Enterobacter cloacae S611 GN=mltA PE=4 SV=1 - [V5ATY3_ENTCL]	8.73	2	2	2	355	38.9324	8.42627	1.1057	0.25365
V5AUH3	Translation initiation factor IF-2 OS=Enterobacter cloacae S611 GN=infB PE=3 SV=1 - [V5AUH3_ENTCL]	27.77	3	21	46	904	98.9671	6.02393	1.10562	0.254006
A0A0P8R4P6	Uncharacterized protein OS=Enterobacter cloacae subsp. cloacae GN=AN689_38965 PE=4 SV=1 - [A0A0P8R4P6_ENTCL]	8.09	1	1	1	235	25.5559	4.7417	1.10555	0.254273
A0A0X6NQZ0	FMN-dependent NADH-azoreductase OS=Enterobacter cloacae GN=AWS42_07580 PE=4 SV=1 - [A0A0X6NQZ0_ENTCL]	28.86	3	3	4	201	21.7193	4.97021	1.10554	0.254313
A0A0P8R532	Division inhibitor protein (Fragment) OS=Enterobacter cloacae subsp. cloacae GN=slmA PE=4 SV=1 - [A0A0P8R532_ENTCL]	39.22	2	2	2	51	5.61395	9.5249	0.890909	0.254681
V5CT77	tRNA-dihydrouridine(16) synthase OS=Enterobacter cloacae S611 GN=dusC PE=3 SV=1 - [V5CT77_ENTCL]	3.93	1	1	1	305	33.8735	6.90283	1.10544	0.254746
V5CY11	Histidine kinase OS=Enterobacter cloacae S611 GN=EDP2_2129 PE=4 SV=1 - [V5CY11_ENTCL]	3.51	2	3	3	854	93.9092	7.07861	0.890928	0.25477
A0A0E1JHW7	Cellulose biosynthesis protein BcsE OS=Enterobacter cloacae GN=LI62_23750 PE=4 SV=1 - [A0A0E1JHW7_ENTCL]	9.23	1	3	6	520	58.7473	6.84424	0.89093	0.254778
A0A0F1PD11	D-mannonate oxidoreductase OS=Enterobacter cloacae GN=SR84_23160 PE=4 SV=1 - [A0A0F1PD11_ENTCL]	8.01	2	3	4	487	53.2859	5.74463	0.891038	0.255288
A0A0A3ZW10	Uncharacterized protein OS=Enterobacter cancerogenus GN=NH00_14600 PE=4 SV=1 - [A0A0A3ZW10_9ENTR]	15.67	1	2	9	134	15.2536	5.89697	0.891055	0.255367
A0A0P8VHW0	Exopolyphosphatase OS=Enterobacter cloacae subsp. cloacae GN=AN689_26980 PE=4 SV=1 - [A0A0P8VHW0_ENTCL]	18.71	2	7	13	513	58.0551	6.84424	0.891055	0.255368
A0A0X4G7I7	Elongation factor Tu (Fragment) OS=Enterobacter cloacae GN=tuf PE=4 SV=1 - [A0A0X4G7I7_ENTCL]	75.34	2	22	274	365	39.9586	5.12256	0.891058	0.25538
V5B2W2	Tol-pal system protein YbgF OS=Enterobacter cloacae S611 GN=ygbF PE=4 SV=1 - [V5B2W2_ENTCL]	8.11	1	1	1	111	12.4033	9.61279	1.10524	0.255603
A0A0H3CF52	Glycine--tRNA ligase beta subunit OS=Enterobacter cloacae subsp. cloacae (strain ATCC 13047 / DSM 30054 / NBRC 13535 / NCDC 279-56) GN=glyS PE=3 SV=1 - [A0A0H3CF52_ENTCC]	26.71	1	15	40	689	76.643	5.49072	1.10487	0.257136
A0A0P8NH25	3-isopropylmalate dehydrogenase OS=Enterobacter cloacae subsp. cloacae GN=leuB PE=3 SV=1 - [A0A0P8NH25_ENTCL]	20.66	5	6	8	363	39.2949	5.36377	0.891472	0.257333
V5B4P2	Uncharacterized protein OS=Enterobacter cloacae S611 GN=EDP2_3669 PE=4 SV=1 - [V5B4P2_ENTCL]	2.45	2	2	3	735	80.1961	5.38916	1.10478	0.257518
E3GAZ6	Gamma-glutamyltransferase OS=Enterobacter lignolyticus (strain SCF1) GN=Entcl_0299 PE=4 SV=1 - [E3GAZ6_ENTLS]	17.5	1	7	14	583	61.9794	6.01123	0.891512	0.25752
A0A0M3F0U9	Uncharacterized protein OS=Enterobacter cloacae GN=OA46_17680 PE=4 SV=1 - [A0A0M3F0U9_ENTCL]	30.67	1	2	2	75	8.66326	4.56396	0.891514	0.25753
E3G0Y6	Polyribonucleotide nucleotidyltransferase OS=Enterobacter lignolyticus (strain SCF1) GN=pnp PE=3 SV=1 - [E3G0Y6_ENTLS]	33.76	2	22	97	711	77.097	5.21143	1.10477	0.257569
A0A0A7ZG92	UPF0115 protein LI64_15030 OS=Enterobacter cloacae GN=LI64_15030 PE=3 SV=1 - [A0A0A7ZG92_ENTCL]	20.77	1	2	2	183	21.1349	7.66455	0.891594	0.25791
V5ATP0	Transcriptional regulator LrhA OS=Enterobacter cloacae S611 GN=lrhA PE=4 SV=1 - [V5ATP0_ENTCL]	11.9	3	3	8	311	34.5167	5.12256	0.891633	0.258095
V5B295	Ribosome small subunit-dependent GTPase A OS=Enterobacter cloacae S611 GN=rsgA PE=3 SV=1 - [V5B295_ENTCL]	8.26	1	3	4	351	39.0369	6.1001	0.891726	0.258534
V5AZI2	Alpha/beta hydrolase fold family protein OS=Enterobacter cloacae S611 GN=EDP2_3189 PE=4 SV=1 - [V5AZI2_ENTCL]	6.27	1	1	1	303	33.3827	5.26221	1.10451	0.258694
A0A0X4HQT5	Diadenosine tetraphosphatase OS=Enterobacter cloacae GN=apaH PE=4 SV=1 - [A0A0X4HQT5_ENTCL]	17.38	1	3	5	282	31.3346	4.98291	1.1045	0.258715
V5CVW0	Outer membrane pore protein E OS=Enterobacter cloacae S611 GN=phoE PE=3 SV=1 - [V5CVW0_ENTCL]	9.8	2	4	24	357	39.0549	5.09717	1.10431	0.259544
A0A102BCC7	Cytoplasmic protein OS=Enterobacter cloacae GN=AWI22_17210 PE=4 SV=1 - [A0A102BCC7_ENTCL]	14.09	1	1	1	149	17.03	6.80029	0.891955	0.259625
A0A0A6GCH4	Biosynthetic arginine decarboxylase OS=Enterobacter cloacae GN=speA PE=3 SV=1 - [A0A0A6GCH4_ENTCL]	29.18	2	13	29	658	73.8614	4.99561	1.10408	0.260513
A0A0F3ZKN1	Succinyl-diaminopimelate desuccinylase OS=Enterobacter cloacae GN=SG66_12070 PE=3 SV=1 - [A0A0F3ZKN1_ENTCL]	28.53	3	8	12	375	41.4599	6.18896	1.10403	0.260746
G2SCV4	Probable cytosol aminopeptidase OS=Enterobacter asburiae (strain LF7a) GN=pepA PE=3 SV=1 - [G2SCV4_ENTAL]	47.12	1	16	41	503	54.83	7.2251	1.104	0.260843
V5A7B2	Pyruvate kinase OS=Enterobacter cloacae S611 GN=pyk PE=3 SV=1 - [V5A7B2_ENTCL]	51.49	2	22	87	470	50.5182	5.63037	1.10389	0.261317
E3GC20	Galactose/methyl galactoside import ATP-binding protein MglA OS=Enterobacter lignolyticus (strain SCF1) GN=mglA PE=3 SV=1 - [E3GC20_ENTLS]	42.49	1	18	33	506	56.5756	7.37158	0.892413	0.261806
A0A0E2JN66	D-ribose transporter subunit RbsB OS=Enterobacter cloacae EC_38VIM1 GN=L799_20040 PE=4 SV=1 - [A0A0E2JN66_ENTCL]	34.12	1	8	22	296	30.9164	7.47412	0.89242	0.261838
A0A0X4EIP5	Biopolymer transporter ExbB OS=Enterobacter cloacae GN=AWI11_11895 PE=4 SV=1 - [A0A0X4EIP5_ENTCL]	17.77	2	2	3	242	25.9609	9.43701	1.10375	0.261934
V5CVK8	Cys-tRNA(Pro)/Cys-tRNA(Cys) deacylase OS=Enterobacter cloacae S611 GN=ybaK PE=3 SV=1 - [V5CVK8_ENTCL]	38.99	2	6	19	159	17.0511	8.82178	0.892459	0.262025
A0A0H3CR27	Universal stress protein UspB OS=Enterobacter cloacae subsp. cloacae (strain ATCC 13047 / DSM 30054 / NBRC 13535 / NCDC 279-56) GN=ECL_04912 PE=4 SV=1 - [A0A0H3CR27_ENTCC]	7.53	1	1	1	93	11.0126	9.33447	1.10372	0.262072
A0A0A7ZHP4	ADP-ribose pyrophosphatase OS=Enterobacter cloacae GN=nudF PE=4 SV=1 - [A0A0A7ZHP4_ENTCL]	9.05	2	2	3	210	23.818	4.88135	1.10359	0.262598
E3GBG3	Transcription-repair-coupling factor OS=Enterobacter lignolyticus (strain SCF1) GN=mfd PE=3 SV=1 - [E3GBG3_ENTLS]	21.86	1	20	32	1148	130.098	6.30322	0.892628	0.262837
A0A0A7ZGS5	Exodeoxyribonuclease X OS=Enterobacter cloacae GN=LI64_12970 PE=4 SV=1 - [A0A0A7ZGS5_ENTCL]	6.36	1	1	2	220	25.0619	8.26514	0.892647	0.262927
A0A0E2MKX6	DNA polymerase III subunit beta OS=Enterobacter sp. MGH 14 GN=L360_00004 PE=4 SV=1 - [A0A0E2MKX6_9ENTR]	43.33	1	9	13	270	30.1133	5.18604	0.892721	0.263282
A0A0P8QH96	Maltose-binding protein OS=Enterobacter cloacae subsp. cloacae GN=AN689_48430 PE=4 SV=1 - [A0A0P8QH96_ENTCL]	10.48	1	3	7	315	32.6951	8.74854	0.892942	0.264345
V5ANY4	Phosphoribosylglycinamide formyltransferase OS=Enterobacter cloacae S611 GN=purN PE=3 SV=1 - [V5ANY4_ENTCL]	9.39	1	1	1	213	23.3099	5.40186	0.892952	0.264389
D2ZL17	GroES-like protein OS=Enterobacter cancerogenus ATCC 35316 GN=ENTCAN_09236 PE=3 SV=1 - [D2ZL17_9ENTR]	16.22	4	4	8	339	36.3315	6.27783	0.892962	0.264438
A0A0G4BCK1	ADP-heptose--LPS heptosyltransferase OS=Enterobacter cloacae GN=ABT55_02700 PE=4 SV=1 - [A0A0G4BCK1_ENTCL]	15.52	2	4	7	348	38.7619	7.56201	0.892992	0.264585
G2S7N3	GntR domain protein OS=Enterobacter asburiae (strain LF7a) GN=Entas_4416 PE=4 SV=1 - [G2S7N3_ENTAL]	8.51	1	1	2	235	26.5603	6.0874	0.892998	0.264611
V5CRD4	Methionine aminopeptidase OS=Enterobacter cloacae S611 GN=map PE=3 SV=1 - [V5CRD4_ENTCL]	26.62	1	5	10	263	29.0448	5.65576	0.893028	0.264757
A0A0A5R1C5	Sigma factor-binding protein Crl OS=Enterobacter cloacae GN=crl PE=3 SV=1 - [A0A0A5R1C5_ENTCL]	17.29	1	2	3	133	15.6648	6.18896	1.10308	0.264809
A0A0P8QMH7	DeoR family transcriptional regulator OS=Enterobacter cloacae subsp. cloacae GN=AN689_27650 PE=4 SV=1 - [A0A0P8QMH7_ENTCL]	3.83	1	1	1	261	28.8799	6.65381	1.10307	0.264877
V5CSW5	Magnesium transporter MgtE OS=Enterobacter cloacae S611 GN=mgtE PE=3 SV=1 - [V5CSW5_ENTCL]	1.88	1	1	1	478	53.0429	4.98291	1.10299	0.265222
A0A0A3YSM8	60 kDa chaperonin OS=Enterobacter cancerogenus GN=groEL PE=3 SV=1 - [A0A0A3YSM8_9ENTR]	30.36	2	14	84	550	57.2238	5.021	1.10298	0.265232
A0A0A7ZG82	Flagellar regulator flk OS=Enterobacter cloacae GN=flk PE=3 SV=1 - [A0A0A7ZG82_ENTCL]	4.79	1	1	1	334	37.1236	9.5249	1.10291	0.265555
E3G182	Integral membrane protein, YccS/YhfK family OS=Enterobacter lignolyticus (strain SCF1) GN=Entcl_2837 PE=4 SV=1 - [E3G182_ENTLS]	1.55	1	1	1	711	80.5292	7.7085	1.10289	0.265647
A0A0P8QNK0	UDP-N-acetylmuramate--L-alanine ligase OS=Enterobacter cloacae subsp. cloacae GN=murC PE=3 SV=1 - [A0A0P8QNK0_ENTCL]	11.41	2	5	5	491	53.2792	5.92236	1.1027	0.266458
V5ARE3	Uncharacterized protein OS=Enterobacter cloacae S611 GN=EDP2_3436 PE=4 SV=1 - [V5ARE3_ENTCL]	5.12	2	2	4	605	69.2105	6.68311	0.893432	0.266706
V5AW90	DNA ligase OS=Enterobacter cloacae S611 GN=ligA PE=3 SV=1 - [V5AW90_ENTCL]	17.9	2	10	11	648	70.738	5.61768	1.10257	0.267026
A0A0A3YP72	ATP synthase gamma chain OS=Enterobacter cancerogenus GN=atpG PE=3 SV=1 - [A0A0A3YP72_9ENTR]	37.85	2	13	33	288	31.5164	9.12939	1.10252	0.267258
V5B0V6	Uncharacterized protein OS=Enterobacter cloacae S611 GN=EDP2_1210 PE=4 SV=1 - [V5B0V6_ENTCL]	16.13	1	1	1	62	7.29188	5.35107	1.10252	0.267261
V5AS84	Cyclopropane-fatty-acyl-phospholipid synthase OS=Enterobacter cloacae S611 GN=cfa PE=4 SV=1 - [V5AS84_ENTCL]	10.73	4	4	6	382	43.9141	7.69385	0.893565	0.267352
A0A0W1WM75	NAD(P)-dependent oxidoreductase OS=Enterobacter hormaechei subsp. oharae GN=ASU88_00400 PE=3 SV=1 - [A0A0W1WM75_9ENTR]	18.15	2	3	3	248	27.1689	6.06201	0.893921	0.26908
A0A0M3F5P7	Cell division protein ZapD OS=Enterobacter cloacae GN=zapD PE=3 SV=1 - [A0A0M3F5P7_ENTCL]	11.34	2	2	5	247	28.5248	6.85889	0.893947	0.269203
A0A0F3YQI1	ATP-dependent RNA helicase SrmB OS=Enterobacter cloacae GN=srmB PE=3 SV=1 - [A0A0F3YQI1_ENTCL]	21.49	2	7	19	442	49.6803	8.99756	0.894067	0.26979
A0A0H3CHG0	Periplasmic trehalase OS=Enterobacter cloacae subsp. cloacae (strain ATCC 13047 / DSM 30054 / NBRC 13535 / NCDC 279-56) GN=treA PE=3 SV=1 - [A0A0H3CHG0_ENTCC]	9.98	1	5	13	561	62.7774	5.89697	1.10185	0.270189
V5B2J1	UPF0115 protein EDP2_1837 OS=Enterobacter cloacae S611 GN=EDP2_1837 PE=3 SV=1 - [V5B2J1_ENTCL]	13.11	1	2	2	183	21.0368	7.98682	0.894307	0.270957
A0A0M3F6M4	Glucans biosynthesis protein D OS=Enterobacter cloacae GN=mdoD PE=3 SV=1 - [A0A0M3F6M4_ENTCL]	14.7	1	6	10	551	62.6689	6.20166	0.894393	0.271381
A0A0W2HAS2	Glutamate--tRNA ligase OS=Enterobacter asburiae GN=gltX PE=3 SV=1 - [A0A0W2HAS2_ENTAS]	16.14	1	6	9	471	53.5237	5.63037	1.10156	0.271453
V5AHG1	Methyl-accepting chemotaxis protein I OS=Enterobacter cloacae S611 GN=tsr PE=4 SV=1 - [V5AHG1_ENTCL]	10.89	3	4	6	551	59.4565	5.88428	1.1015	0.27173
A0A0A4A785	Histidine ammonia-lyase OS=Enterobacter cancerogenus GN=hutH PE=3 SV=1 - [A0A0A4A785_9ENTR]	6	1	2	3	517	54.0912	5.47803	0.894519	0.271994
A0A0H3CLU5	Glutamine--tRNA ligase OS=Enterobacter cloacae subsp. cloacae (strain ATCC 13047 / DSM 30054 / NBRC 13535 / NCDC 279-56) GN=glnS PE=3 SV=1 - [A0A0H3CLU5_ENTCC]	35.5	1	17	34	555	63.3656	5.87158	0.894529	0.272046
A0A0A7ZDJ2	Virulence factor SrfB OS=Enterobacter cloacae GN=LI64_10780 PE=4 SV=1 - [A0A0A7ZDJ2_ENTCL]	14.7	1	14	19	993	110.627	5.96045	1.10134	0.272409
G2S778	YCII-related protein OS=Enterobacter asburiae (strain LF7a) GN=Entas_2393 PE=4 SV=1 - [G2S778_ENTAL]	35.71	2	3	5	98	10.5705	5.41455	1.10134	0.272429
V5A9B2	BolA-like family protein OS=Enterobacter cloacae S611 GN=EDP2_690 PE=3 SV=1 - [V5A9B2_ENTCL]	28.57	3	3	4	84	9.54077	6.12549	0.894637	0.272572
V5AZR3	Glutamate--cysteine ligase OS=Enterobacter cloacae S611 GN=gshA PE=3 SV=1 - [V5AZR3_ENTCL]	15.56	4	6	8	514	57.8473	5.43994	0.894677	0.272769
A0A0D9IL91	Formate dehydrogenase, nitrate-inducible, major subunit OS=Enterobacter cloacae GN=fdnG_1 PE=4 SV=1 - [A0A0D9IL91_ENTCL]	22.56	2	3	3	195	21.4967	9.11475	1.10119	0.273074
E3GC58	Aminodeoxychorismate lyase OS=Enterobacter lignolyticus (strain SCF1) GN=Entcl_2696 PE=4 SV=1 - [E3GC58_ENTLS]	2.94	1	1	1	340	38.268	9.33447	1.10117	0.273194
V5B302	UDP-N-acetyl-D-mannosamine dehydrogenase OS=Enterobacter cloacae S611 GN=wecC PE=3 SV=1 - [V5B302_ENTCL]	8.81	1	3	4	420	45.4783	5.56689	1.10115	0.273258
A0A0P8QIS4	Tyrosine--tRNA ligase OS=Enterobacter cloacae subsp. cloacae GN=tyrS PE=3 SV=1 - [A0A0P8QIS4_ENTCL]	38.21	5	13	28	424	47.3129	5.5542	1.10098	0.274022
A0A0F3YKD3	Histidinol-phosphate aminotransferase OS=Enterobacter cloacae GN=RZ87_07100 PE=3 SV=1 - [A0A0F3YKD3_ENTCL]	13.31	1	4	4	353	39.1943	5.24951	0.895015	0.274432
V5ADE3	Prolyl oligopeptidase family protein OS=Enterobacter cloacae S611 GN=EDP2_3278 PE=4 SV=1 - [V5ADE3_ENTCL]	15.3	2	3	6	268	29.0297	6.04932	1.10086	0.274553
A0A0A7ZJB4	Uncharacterized protein OS=Enterobacter cloacae GN=LI64_07850 PE=4 SV=1 - [A0A0A7ZJB4_ENTCL]	1.71	1	1	1	409	47.1594	9.29053	0.895108	0.274887
V5AY33	Co-chaperone protein HscB OS=Enterobacter cloacae S611 GN=hscB PE=3 SV=1 - [V5AY33_ENTCL]	27.49	2	2	5	171	19.8619	5.03369	1.10075	0.275022
A0A0F3YLZ8	Histidine kinase OS=Enterobacter cloacae GN=RZ87_05945 PE=4 SV=1 - [A0A0F3YLZ8_ENTCL]	8.38	6	6	8	919	102.219	5.64307	1.10073	0.275119
V5AY07	Acetyl-coenzyme A synthetase OS=Enterobacter cloacae S611 GN=acs PE=3 SV=1 - [V5AY07_ENTCL]	34.36	3	18	59	652	71.716	5.79541	0.895171	0.275198
A0A117U8W2	Uncharacterized protein OS=Enterobacter cloacae GN=AWI22_02180 PE=4 SV=1 - [A0A117U8W2_ENTCL]	21.37	1	1	1	117	12.6157	4.97021	1.1007	0.275284
G2S9U5	ABC transporter related protein OS=Enterobacter asburiae (strain LF7a) GN=Entas_3560 PE=4 SV=1 - [G2S9U5_ENTAL]	27.81	3	7	18	356	39.3928	8.14795	0.8953	0.275835
V5AXH4	D-alanyl-D-alanine carboxypeptidase dacC OS=Enterobacter cloacae S611 GN=dacC PE=3 SV=1 - [V5AXH4_ENTCL]	24.75	3	11	19	400	43.5695	7.63525	0.895442	0.276538
V5AMJ5	Putative glucose-6-phosphate 1-epimerase OS=Enterobacter cloacae S611 GN=EDP2_431 PE=4 SV=1 - [V5AMJ5_ENTCL]	3.74	1	1	2	294	32.6044	5.73193	0.895527	0.276961
A0A0M1R5K3	Aconitate hydratase OS=Enterobacter cloacae subsp. dissolvens SDM GN=A3UG_12810 PE=3 SV=1 - [A0A0M1R5K3_ENTCL]	22.9	1	16	40	891	97.4738	5.68115	0.895615	0.277392
V5CS04	Uncharacterized protein OS=Enterobacter cloacae S611 GN=EDP2_2435 PE=4 SV=1 - [V5CS04_ENTCL]	22.97	1	1	1	74	8.20509	5.0083	1.10022	0.277425
V5AB70	Arabinose operon regulatory protein OS=Enterobacter cloacae S611 GN=araC PE=4 SV=1 - [V5AB70_ENTCL]	8.19	1	2	2	281	32.231	6.59521	0.895634	0.27749
A0A0M3EWT0	Fumarate hydratase OS=Enterobacter cloacae GN=OA46_21985 PE=4 SV=1 - [A0A0M3EWT0_ENTCL]	28.83	2	10	20	548	59.8852	6.30322	0.895635	0.277492
A0A0N8N4A8	6-O-methylguanine DNA methyltransferase OS=Enterobacter cloacae subsp. cloacae GN=AN689_19060 PE=4 SV=1 - [A0A0N8N4A8_ENTCL]	2.54	1	1	1	354	39.0561	9.08545	0.895635	0.277492
E3G944	Carbonic anhydrase OS=Enterobacter lignolyticus (strain SCF1) GN=Entcl_3600 PE=3 SV=1 - [E3G944_ENTLS]	34.55	2	5	13	220	25.0248	6.39209	1.10005	0.278157
V5AYG2	Putative uroporphyrinogen-III C-methyltransferase OS=Enterobacter cloacae S611 GN=EDP2_3307 PE=4 SV=1 - [V5AYG2_ENTCL]	29.97	5	11	26	387	42.4227	4.97021	1.09999	0.278423
V5B312	Magnesium transport protein CorA OS=Enterobacter cloacae S611 GN=corA PE=3 SV=1 - [V5B312_ENTCL]	27.85	6	6	9	316	36.6956	4.77979	1.09984	0.27911
A0A0A3Z1Z7	Cysteine desufuration protein SufE OS=Enterobacter cancerogenus GN=NH00_03035 PE=4 SV=1 - [A0A0A3Z1Z7_9ENTR]	6.52	1	1	1	138	15.4399	5.23682	1.09979	0.279346
A0A0G4BE25	Iron-sulfur cluster repair protein YtfE OS=Enterobacter cloacae GN=ytfE PE=3 SV=1 - [A0A0G4BE25_ENTCL]	6.36	1	1	1	220	24.7575	5.45264	1.09971	0.279708
A0A0E2JTV1	UTP--glucose-1-phosphate uridylyltransferase subunit GalU OS=Enterobacter cloacae EC_38VIM1 GN=L799_10085 PE=4 SV=1 - [A0A0E2JTV1_ENTCL]	48.15	2	10	21	297	33.0262	5.75732	0.896106	0.279833
V5A7E6	Asparagine--tRNA ligase OS=Enterobacter cloacae S611 GN=asnS PE=3 SV=1 - [V5A7E6_ENTCL]	31.55	4	14	29	466	52.2983	5.36377	1.09967	0.279856
A0A0P8QMB7	Alpha-glucosidase OS=Enterobacter cloacae subsp. cloacae GN=AN689_44865 PE=3 SV=1 - [A0A0P8QMB7_ENTCL]	1.55	1	1	1	772	87.958	5.30029	0.896145	0.28003
A0A0A0ZJ62	Ribosome-associated protein OS=Enterobacter cloacae GN=AN674_17870 PE=4 SV=1 - [A0A0A0ZJ62_ENTCL]	55.71	4	4	6	70	7.37985	7.28369	1.09963	0.280048
A0A0W2ILD0	30S ribosomal protein S6 OS=Enterobacter hormaechei subsp. oharae GN=rpsF PE=3 SV=1 - [A0A0W2ILD0_9ENTR]	59.54	2	5	32	131	15.1384	5.23682	0.896225	0.28043
V5AX14	Uncharacterized protein OS=Enterobacter cloacae S611 GN=EDP2_613 PE=4 SV=1 - [V5AX14_ENTCL]	5.71	1	1	2	140	14.8326	5.04639	1.09953	0.280513
A0A0E1JFX0	L-glyceraldehyde 3-phosphate reductase OS=Enterobacter cloacae GN=LI62_17185 PE=4 SV=1 - [A0A0E1JFX0_ENTCL]	10.84	2	4	6	332	37.212	6.94678	0.896264	0.280622
V5AWR6	Efflux transporter, RND family, MFP subunit OS=Enterobacter cloacae S611 GN=EDP2_1190 PE=4 SV=1 - [V5AWR6_ENTCL]	2.49	1	1	1	361	39.0336	9.33447	1.09919	0.282069
V5AV50	Cellulose synthase operon protein YhjQ OS=Enterobacter cloacae S611 GN=yhjQ PE=4 SV=1 - [V5AV50_ENTCL]	3.37	1	1	2	267	28.6207	6.15088	0.896561	0.282106
A0A0X6URS7	Dihydrofolate reductase OS=Enterobacter cloacae GN=folA PE=4 SV=1 - [A0A0X6URS7_ENTCL]	35.22	1	5	9	159	17.9819	4.83057	0.896583	0.282217
A0A0X3Z4N3	Cob(I)yrinic acid a,c-diamide adenosyltransferase OS=Enterobacter cloacae GN=AWI07_18285 PE=4 SV=1 - [A0A0X3Z4N3_ENTCL]	35.2	4	4	8	196	21.7981	6.43018	1.09912	0.282371
D2ZB16	TonB-dependent siderophore receptor OS=Enterobacter cancerogenus ATCC 35316 GN=ENTCAN_05656 PE=3 SV=1 - [D2ZB16_9ENTR]	6.63	4	4	5	739	82.1577	5.03369	1.09908	0.282557
A0A0F3YJX7	1-(5-phosphoribosyl)-5-[(5-phosphoribosylamino)methylideneamino] imidazole-4-carboxamide isomerase OS=Enterobacter cloacae GN=hisA PE=3 SV=1 - [A0A0F3YJX7_ENTCL]	17.14	1	3	6	245	26.0516	4.99561	0.896736	0.282983
A0A0P8J3J6	2,4-dienoyl-CoA reductase OS=Enterobacter cloacae GN=fadH PE=4 SV=1 - [A0A0P8J3J6_ENTCL]	7.58	1	4	5	673	72.2535	6.94678	1.09897	0.283045
A0A0P8SKM1	Recombination protein F (Fragment) OS=Enterobacter cloacae subsp. cloacae GN=recF PE=4 SV=1 - [A0A0P8SKM1_ENTCL]	10.81	1	1	1	111	12.3023	6.78564	0.89692	0.283911
V5B387	3-beta hydroxysteroid dehydrogenase/isomerase family protein OS=Enterobacter cloacae S611 GN=EDP2_3581 PE=4 SV=1 - [V5B387_ENTCL]	6.78	1	1	1	369	40.8338	6.45557	0.897021	0.284419
E3GB90	Signal transduction histidine kinase, nitrogen specific, NtrB OS=Enterobacter lignolyticus (strain SCF1) GN=Entcl_1498 PE=4 SV=1 - [E3GB90_ENTLS]	1.47	1	1	2	612	67.3688	6.31592	1.09864	0.28455
A0A0A7ZKG1	Nitrite reductase OS=Enterobacter cloacae GN=LI64_19950 PE=4 SV=1 - [A0A0A7ZKG1_ENTCL]	1.89	2	2	2	847	93.1211	6.37939	1.0986	0.28475
G2S7Z4	ATP-dependent DNA helicase RecG OS=Enterobacter asburiae (strain LF7a) GN=recG PE=3 SV=1 - [G2S7Z4_ENTAL]	12.41	1	7	11	693	76.4661	7.21045	0.897196	0.285296
A0A0A7ZS47	Gamma-glutamyltranspeptidase OS=Enterobacter cloacae GN=ggt PE=4 SV=1 - [A0A0A7ZS47_ENTCL]	14.48	1	8	14	580	61.7573	5.69385	1.09843	0.285522
A0A0X4BG44	Peptidase M4 OS=Enterobacter cloacae GN=AWI12_05830 PE=4 SV=1 - [A0A0X4BG44_ENTCL]	14.16	3	3	4	339	37.4035	5.74463	1.09828	0.286204
E3G3U1	2-oxoglutarate dehydrogenase, E1 subunit OS=Enterobacter lignolyticus (strain SCF1) GN=Entcl_3101 PE=4 SV=1 - [E3G3U1_ENTLS]	26.42	2	22	88	935	105.062	6.44287	0.897423	0.286447
A0A0H3CE53	Ribosome-associated GTPase OS=Enterobacter cloacae subsp. cloacae (strain ATCC 13047 / DSM 30054 / NBRC 13535 / NCDC 279-56) GN=ECL_00562 PE=3 SV=1 - [A0A0H3CE53_ENTCC]	11.14	1	3	3	350	39.2799	5.8208	1.09821	0.286497
A0A0M3F7A1	Chaperone OS=Enterobacter cloacae GN=OA46_03835 PE=4 SV=1 - [A0A0M3F7A1_ENTCL]	2	1	1	1	450	48.8469	5.18604	1.09816	0.286736
V5B256	Flagellar regulator flk OS=Enterobacter cloacae S611 GN=flk PE=3 SV=1 - [V5B256_ENTCL]	2.38	1	1	1	336	37.1926	9.5249	1.09814	0.286845
V5AXH8	Uncharacterized protein OS=Enterobacter cloacae S611 GN=EDP2_1832 PE=4 SV=1 - [V5AXH8_ENTCL]	16.4	3	5	27	439	47.7215	5.35107	0.897531	0.286993
E3G9Y5	4-hydroxythreonine-4-phosphate dehydrogenase OS=Enterobacter lignolyticus (strain SCF1) GN=pdxA PE=3 SV=1 - [E3G9Y5_ENTLS]	13.07	2	3	5	329	34.8502	5.57959	1.09809	0.287047
V5ALF3	Uncharacterized protein OS=Enterobacter cloacae S611 GN=EDP2_2403 PE=4 SV=1 - [V5ALF3_ENTCL]	27.27	2	2	2	66	7.55461	7.31299	0.897546	0.287069
V5CLD6	Signal recognition particle receptor FtsY OS=Enterobacter cloacae S611 GN=ftsY PE=3 SV=1 - [V5CLD6_ENTCL]	30.04	2	14	22	496	54.3808	4.41162	0.897569	0.287181
A0A0P8D5P0	Uroporphyrinogen decarboxylase OS=Enterobacter cloacae subsp. cloacae GN=hemE PE=3 SV=1 - [A0A0P8D5P0_ENTCL]	12.43	1	3	4	354	39.174	6.7417	0.897714	0.287917
A0A0H3CD47	PTS system, mannitol-specific IIC subunit OS=Enterobacter cloacae subsp. cloacae (strain ATCC 13047 / DSM 30054 / NBRC 13535 / NCDC 279-56) GN=ECL_00170 PE=4 SV=1 - [A0A0H3CD47_ENTCC]	20.16	1	10	38	635	67.6995	6.15088	1.09783	0.288269
E3G2P7	D-cysteine desulfhydrase OS=Enterobacter lignolyticus (strain SCF1) GN=dcyD PE=3 SV=1 - [E3G2P7_ENTLS]	17.38	1	5	6	328	34.9623	5.38916	0.897819	0.288452
A0A0H3CGU9	Protein serine/threonine phosphatase OS=Enterobacter cloacae subsp. cloacae (strain ATCC 13047 / DSM 30054 / NBRC 13535 / NCDC 279-56) GN=ECL_01545 PE=4 SV=1 - [A0A0H3CGU9_ENTCC]	13.96	2	3	5	265	29.4913	5.03369	1.09775	0.288645
A0A0M3EWW4	S-adenosylmethionine synthase OS=Enterobacter cloacae GN=metK PE=3 SV=1 - [A0A0M3EWW4_ENTCL]	45.05	3	12	18	384	41.8531	5.26221	0.897921	0.288968
A0A0X4BFA7	Transcriptional regulator (Fragment) OS=Enterobacter cloacae GN=AWI13_13600 PE=4 SV=1 - [A0A0X4BFA7_ENTCL]	3.52	1	1	1	199	22.2928	5.42725	0.897949	0.289113
E3G3M6	Uncharacterized protein OS=Enterobacter lignolyticus (strain SCF1) GN=Entcl_1942 PE=4 SV=1 - [E3G3M6_ENTLS]	22.94	1	1	1	109	11.5207	7.28369	1.09763	0.289182
V5AFH0	Efflux transporter, RND family, MFP subunit OS=Enterobacter cloacae S611 GN=EDP2_4013 PE=4 SV=1 - [V5AFH0_ENTCL]	6.34	2	2	2	331	36.4058	7.48877	0.897987	0.289302
E3G675	Cysteine--tRNA ligase OS=Enterobacter lignolyticus (strain SCF1) GN=cysS PE=3 SV=1 - [E3G675_ENTLS]	22.34	10	10	12	461	52.0656	5.50342	1.09746	0.289954
A0A0E2JQ37	Uncharacterized protein OS=Enterobacter cloacae EC_38VIM1 GN=L799_17785 PE=4 SV=1 - [A0A0E2JQ37_ENTCL]	3.18	1	1	1	597	68.8547	9.33447	1.09725	0.290942
A0A0X4EUU5	Quinol monooxygenase OS=Enterobacter cloacae GN=AWI28_11820 PE=4 SV=1 - [A0A0X4EUU5_ENTCL]	32.69	2	4	9	104	11.5289	5.90967	1.09724	0.290969
V5AET7	DEAD_2 family protein OS=Enterobacter cloacae S611 GN=EDP2_4025 PE=4 SV=1 - [V5AET7_ENTCL]	5.61	3	3	3	713	80.8664	7.59131	1.09717	0.291333
V5AWT1	High-affinity zinc uptake system protein znuA OS=Enterobacter cloacae S611 GN=znuA PE=3 SV=1 - [V5AWT1_ENTCL]	7.32	1	2	4	314	34.4204	6.22705	0.898464	0.291736
V5CLX2	Virulence transcriptional regulatory protein phoP OS=Enterobacter cloacae S611 GN=phoP PE=4 SV=1 - [V5CLX2_ENTCL]	37.05	3	6	20	224	25.5054	5.37646	0.898519	0.292018
V5AWY8	Outer membrane lipo, Slp family protein OS=Enterobacter cloacae S611 GN=EDP2_2549 PE=4 SV=1 - [V5AWY8_ENTCL]	8.72	1	1	1	195	21.1648	8.646	0.898523	0.292038
A0A0A7ZIE5	tRNA pseudouridine synthase B OS=Enterobacter cloacae GN=truB PE=3 SV=1 - [A0A0A7ZIE5_ENTCL]	21.2	1	5	10	316	34.971	6.26514	0.898558	0.292218
A0A0P8SR47	Ribokinase OS=Enterobacter cloacae subsp. cloacae GN=AN689_27645 PE=4 SV=1 - [A0A0P8SR47_ENTCL]	6.86	2	2	3	306	33.1617	5.03369	0.898614	0.292506
A0A0A3YJ89	Uncharacterized protein OS=Enterobacter cancerogenus GN=NH00_24365 PE=4 SV=1 - [A0A0A3YJ89_9ENTR]	2.26	1	1	1	310	32.9048	5.49072	1.0969	0.292558
V5CPN0	2,5-diketo-D-gluconic acid reductase A OS=Enterobacter cloacae S611 GN=dkgA PE=4 SV=1 - [V5CPN0_ENTCL]	31.27	2	8	22	275	30.9751	5.77002	1.09686	0.292752
A0A0A3ZYU8	Deoxycytidine triphosphate deaminase OS=Enterobacter cancerogenus GN=dcd PE=3 SV=1 - [A0A0A3ZYU8_9ENTR]	4.66	1	1	2	193	21.192	5.84619	0.89884	0.293661
A0A0P8BXH9	D-lactate dehydrogenase OS=Enterobacter cloacae subsp. cloacae GN=AN659_22680 PE=4 SV=1 - [A0A0P8BXH9_ENTCL]	20.62	1	12	15	577	65.1728	6.50732	0.898861	0.293771
A0A0X6XHX0	Histidine kinase OS=Enterobacter cloacae GN=AWS18_24435 PE=4 SV=1 - [A0A0X6XHX0_ENTCL]	7.54	5	5	7	610	68.9421	6.26514	0.8989	0.293972
A0A0X4EGM1	Alpha-hydroxy-acid oxidizing enzyme OS=Enterobacter cloacae GN=lldD PE=4 SV=1 - [A0A0X4EGM1_ENTCL]	25.32	1	8	17	395	42.7391	7.03467	0.898902	0.293983
V3CUK3	Cellulose synthase operon protein YhjU OS=Enterobacter cloacae UCICRE 12 GN=L423_04853 PE=4 SV=1 - [V3CUK3_ENTCL]	4.88	1	1	3	512	56.3236	6.27783	0.89896	0.294276
A0A0A4A729	Glutathione ABC transporter ATP-binding protein OS=Enterobacter cancerogenus GN=NH00_01835 PE=4 SV=1 - [A0A0A4A729_9ENTR]	3.9	1	2	2	616	68.262	8.77783	0.89896	0.294279
A0A0P8Q4A8	Acetyltransferase OS=Enterobacter cloacae subsp. cloacae GN=AN689_41595 PE=4 SV=1 - [A0A0P8Q4A8_ENTCL]	8.98	1	1	3	167	18.4812	4.61475	0.898996	0.294464
A0A0X4EHV9	Phosphoribosylamine--glycine ligase OS=Enterobacter cloacae GN=AWI28_21430 PE=4 SV=1 - [A0A0X4EHV9_ENTCL]	23.26	1	7	8	430	45.6731	5.10986	1.09646	0.294614
V5CRL7	Peptidyl-prolyl cis-trans isomerase OS=Enterobacter cloacae S611 GN=fkpB PE=4 SV=1 - [V5CRL7_ENTCL]	21.15	2	2	3	156	16.7943	4.56396	1.09641	0.294836
V5CP93	tRNA N6-adenosine threonylcarbamoyltransferase OS=Enterobacter cloacae S611 GN=tsaD PE=3 SV=1 - [V5CP93_ENTCL]	13.35	4	4	4	337	36.0005	6.7417	1.09632	0.295265
V5CPX4	Glutamate-ammonia-ligase adenylyltransferase OS=Enterobacter cloacae S611 GN=glnE PE=3 SV=1 - [V5CPX4_ENTCL]	12.12	2	9	12	949	107.731	5.46533	1.09632	0.295273
V5AFP6	Cell division protein ZipA OS=Enterobacter cloacae S611 GN=zipA PE=3 SV=1 - [V5AFP6_ENTCL]	18.49	1	1	8	119	13.2375	5.42725	0.899235	0.295694
E3G992	Rhodanese domain protein OS=Enterobacter lignolyticus (strain SCF1) GN=Entcl_0132 PE=4 SV=1 - [E3G992_ENTLS]	17.48	1	2	2	143	15.5905	9.48096	0.899301	0.296032
V5CLF5	2-dehydropantoate 2-reductase OS=Enterobacter cloacae S611 GN=panE PE=3 SV=1 - [V5CLF5_ENTCL]	13.86	4	4	5	303	33.6043	6.31592	0.899388	0.296483
A0A0M3FA11	ATP-dependent Clp protease ATP-binding subunit ClpX OS=Enterobacter cloacae GN=clpX PE=3 SV=1 - [A0A0M3FA11_ENTCL]	51.18	1	18	36	424	46.3202	5.50342	1.09591	0.297194
D2ZIN4	Cytosine deaminase OS=Enterobacter cancerogenus ATCC 35316 GN=codA PE=4 SV=1 - [D2ZIN4_9ENTR]	10.96	2	3	4	438	48.8918	6.03662	0.89954	0.297266
E3G5U5	Peptidase M23 OS=Enterobacter lignolyticus (strain SCF1) GN=Entcl_0958 PE=4 SV=1 - [E3G5U5_ENTLS]	11.02	1	4	7	372	38.6143	9.49561	1.09585	0.297492
A0A0U4QS74	Aldehyde reductase OS=Enterobacter asburiae GN=ACJ69_20590 PE=4 SV=1 - [A0A0U4QS74_ENTAS]	12.66	1	5	6	387	41.9425	5.5415	1.09585	0.2975
E3G2Z3	ABC transporter related protein OS=Enterobacter lignolyticus (strain SCF1) GN=Entcl_3014 PE=4 SV=1 - [E3G2Z3_ENTLS]	19.58	1	3	6	240	26.7111	6.87354	0.899595	0.297551
V5A8M8	Thioredoxin OS=Enterobacter cloacae S611 GN=trxA PE=4 SV=1 - [V5A8M8_ENTCL]	25.18	3	3	3	139	15.5527	5.03369	0.899648	0.297826
A0A0F3YLC1	Antibiotic ABC transporter substrate-binding protein OS=Enterobacter cloacae GN=RZ87_07765 PE=4 SV=1 - [A0A0F3YLC1_ENTCL]	5.32	1	2	2	601	68.6058	9.14404	0.899699	0.298091
V5B6U1	Uncharacterized protein OS=Enterobacter cloacae S611 GN=EDP2_2028 PE=4 SV=1 - [V5B6U1_ENTCL]	9.19	1	2	4	185	20.3998	9.17334	1.09571	0.298135
V5B3I7	50S ribosomal protein L24 OS=Enterobacter cloacae S611 GN=rplX PE=3 SV=1 - [V5B3I7_ENTCL]	63.46	8	8	59	104	11.3233	10.2134	1.09568	0.298276
A0A0K0I841	Adenosine deaminase OS=Enterobacter cloacae GN=add PE=3 SV=1 - [A0A0K0I841_ENTCL]	8.13	1	2	4	332	36.4007	5.31299	0.899742	0.298315
E3GDB0	23S rRNA (guanosine-2'-O-)-methyltransferase RlmB OS=Enterobacter lignolyticus (strain SCF1) GN=rlmB PE=3 SV=1 - [E3GDB0_ENTLS]	32.51	5	5	12	243	26.5228	6.63916	1.09562	0.298572
A0A0A3YZC8	Membrane protein OS=Enterobacter cancerogenus GN=NH00_10975 PE=3 SV=1 - [A0A0A3YZC8_9ENTR]	11.2	2	3	10	366	40.0279	4.76709	0.899796	0.298593
A0A0M3FAJ7	Protein translocase subunit SecD OS=Enterobacter cloacae GN=secD PE=3 SV=1 - [A0A0M3FAJ7_ENTCL]	23.74	5	13	21	615	66.6345	8.5874	1.09556	0.29886
A0A0P8QSF0	UDP-N-acetylglucosamine acyltransferase (Fragment) OS=Enterobacter cloacae subsp. cloacae GN=AN689_55340 PE=4 SV=1 - [A0A0P8QSF0_ENTCL]	12.98	1	2	3	131	13.922	6.30322	1.09553	0.298999
A0A0F1PHN4	ADP-L-glycero-D-manno-heptose-6-epimerase OS=Enterobacter cloacae GN=rfaD PE=3 SV=1 - [A0A0F1PHN4_ENTCL]	32.26	4	12	32	310	34.7711	4.91943	1.09544	0.299404
D2Z9L4	3-isopropylmalate dehydratase large subunit OS=Enterobacter cancerogenus ATCC 35316 GN=leuC PE=3 SV=1 - [D2Z9L4_9ENTR]	34.55	1	12	23	466	49.7751	6.43018	0.899959	0.299439
E3GBH0	FAD-dependent pyridine nucleotide-disulfide oxidoreductase OS=Enterobacter lignolyticus (strain SCF1) GN=Entcl_2685 PE=4 SV=1 - [E3GBH0_ENTLS]	32.49	3	12	18	434	47.1327	9.31982	1.09536	0.299828
A0A0H3CPR9	4-hydroxy-tetrahydrodipicolinate synthase OS=Enterobacter cloacae subsp. cloacae (strain ATCC 13047 / DSM 30054 / NBRC 13535 / NCDC 279-56) GN=dapA PE=3 SV=1 - [A0A0H3CPR9_ENTCC]	33.9	1	7	22	292	31.3591	6.45557	0.90006	0.299965
A0A0P8UJ70	Periplasmic trehalase OS=Enterobacter cloacae subsp. cloacae GN=treA PE=3 SV=1 - [A0A0P8UJ70_ENTCL]	8.25	2	4	6	570	63.6217	6.06201	0.900089	0.300114
V5AXP4	Cytidine deaminase OS=Enterobacter cloacae S611 GN=cdd PE=3 SV=1 - [V5AXP4_ENTCL]	5.46	1	1	1	293	31.1555	5.37646	0.900209	0.300739
V5ASS8	Periplasmic oligopeptide-binding protein OS=Enterobacter cloacae S611 GN=oppA PE=4 SV=1 - [V5ASS8_ENTCL]	8.3	1	4	6	542	60.9739	6.81494	0.900274	0.301079
A0A0A3YKW7	Succinate-semialdehyde dehydrogenase OS=Enterobacter cancerogenus GN=gabD PE=3 SV=1 - [A0A0A3YKW7_9ENTR]	18.56	3	7	18	485	51.8775	6.06201	0.900284	0.301128
V3PRX3	Uncharacterized protein OS=Enterobacter sp. MGH 24 GN=L370_01462 PE=4 SV=1 - [V3PRX3_9ENTR]	5.28	2	2	3	265	29.2992	9.81787	1.09507	0.301178
V5B2A9	Uncharacterized protein OS=Enterobacter cloacae S611 GN=EDP2_2009 PE=4 SV=1 - [V5B2A9_ENTCL]	6.72	2	2	2	402	44.6677	6.81494	1.09497	0.301638
V5B2F5	D-serine/D-alanine/glycine transporter OS=Enterobacter cloacae S611 GN=cycA PE=4 SV=1 - [V5B2F5_ENTCL]	2.77	1	1	3	470	51.3331	9.17334	0.900418	0.301829
V5AZN0	Ribosome maturation factor RimM OS=Enterobacter cloacae S611 GN=rimM PE=3 SV=1 - [V5AZN0_ENTCL]	43.41	3	6	7	182	20.4703	4.66553	0.90046	0.302049
A0A0X4BZ75	Protease OS=Enterobacter cloacae GN=AWI15_13375 PE=4 SV=1 - [A0A0X4BZ75_ENTCL]	2.6	1	2	2	960	106.999	6.37939	0.900487	0.302187
A0A0X4EHJ3	Peptide ABC transporter substrate-binding protein OS=Enterobacter cloacae GN=AWI28_21605 PE=4 SV=1 - [A0A0X4EHJ3_ENTCL]	59.44	2	25	109	535	60.0693	6.96143	0.900523	0.302375
E3GAG2	Citrate transporter OS=Enterobacter lignolyticus (strain SCF1) GN=Entcl_1437 PE=4 SV=1 - [E3GAG2_ENTLS]	2.14	1	1	1	608	65.7799	8.44092	0.900545	0.302492
G2S5N9	Chaperone protein DnaK OS=Enterobacter asburiae (strain LF7a) GN=dnaK PE=2 SV=1 - [G2S5N9_ENTAL]	47.1	1	34	120	637	69.0253	4.93213	1.09463	0.303259
V5A786	Uncharacterized protein OS=Enterobacter cloacae S611 GN=EDP2_612 PE=4 SV=1 - [V5A786_ENTCL]	20.83	2	2	4	72	8.22519	4.88135	0.900751	0.303567
A0A0P8QV50	Amino acid ABC transporter permease OS=Enterobacter cloacae subsp. cloacae GN=AN689_37860 PE=4 SV=1 - [A0A0P8QV50_ENTCL]	4.25	3	3	3	588	64.9532	6.48096	1.09451	0.303865
V5AXX2	Class B acid phosphatase OS=Enterobacter cloacae S611 GN=aphA PE=3 SV=1 - [V5AXX2_ENTCL]	3.39	1	1	1	236	26.2341	6.12549	1.09443	0.304221
A0A0P8V7A7	Electron transport complex subunit E OS=Enterobacter cloacae subsp. cloacae GN=AN689_36285 PE=3 SV=1 - [A0A0P8V7A7_ENTCL]	3.04	1	1	1	230	24.2471	8.44092	1.09441	0.304313
A0A0A7ZLL7	Ribosomal RNA large subunit methyltransferase K/L OS=Enterobacter cloacae GN=rlmL PE=3 SV=1 - [A0A0A7ZLL7_ENTCL]	13.25	2	8	8	702	79.2114	8.55811	0.900923	0.304472
A0A0P8XBI7	Entericidin B membrane lipoprotein OS=Enterobacter cloacae subsp. cloacae GN=AN685_20640 PE=4 SV=1 - [A0A0P8XBI7_ENTCL]	39.58	1	1	6	48	4.77853	9.0415	1.09435	0.304603
A0A0M3F0F3	Peptide ABC transporter substrate-binding protein OS=Enterobacter cloacae GN=OA46_14585 PE=4 SV=1 - [A0A0M3F0F3_ENTCL]	46.54	1	20	90	535	60.1173	6.75635	1.09431	0.304808
A0A0M3EXA8	Uncharacterized protein OS=Enterobacter cloacae GN=OA46_21510 PE=4 SV=1 - [A0A0M3EXA8_ENTCL]	9.26	1	1	1	108	12.8814	4.95752	0.900993	0.304837
A0A0M3F877	Ribosomal silencing factor RsfS OS=Enterobacter cloacae GN=rsfS PE=3 SV=1 - [A0A0M3F877_ENTCL]	33.33	1	3	4	105	11.4158	4.77979	1.0943	0.304849
A0A0F5BIB1	Uncharacterized protein OS=Enterobacter cloacae GN=RZ87_17960 PE=4 SV=1 - [A0A0F5BIB1_ENTCL]	9.09	1	1	1	88	10.5622	5.50342	0.901023	0.304997
A0A0F4BNY1	4-hydroxythreonine-4-phosphate dehydrogenase OS=Enterobacter cloacae GN=pdxA PE=3 SV=1 - [A0A0F4BNY1_ENTCL]	5.79	2	2	3	328	35.1023	6.45557	0.901075	0.305269
V5B1F7	Flagellar motor stator protein MotA OS=Enterobacter cloacae S611 GN=motA PE=4 SV=1 - [V5B1F7_ENTCL]	15.94	4	4	4	276	29.9105	5.64307	1.09411	0.305783
V5CRY3	Lysozyme family protein OS=Enterobacter cloacae S611 GN=EDP2_2587 PE=4 SV=1 - [V5CRY3_ENTCL]	6.35	2	2	4	189	21.618	6.13818	1.0941	0.305797
A0A0P8NNS6	Sugar ABC transporter substrate-binding protein (Fragment) OS=Enterobacter cloacae subsp. cloacae GN=AN689_62480 PE=4 SV=1 - [A0A0P8NNS6_ENTCL]	53.13	1	6	38	96	10.5214	5.89697	0.901334	0.306633
A0A0H3CKC3	Transcription-repair-coupling factor OS=Enterobacter cloacae subsp. cloacae (strain ATCC 13047 / DSM 30054 / NBRC 13535 / NCDC 279-56) GN=mfd PE=3 SV=1 - [A0A0H3CKC3_ENTCC]	22.39	1	20	33	1148	129.998	6.354	0.901416	0.307061
A0A0P8TVH2	Oxidoreductase OS=Enterobacter cloacae subsp. cloacae GN=AN689_28145 PE=4 SV=1 - [A0A0P8TVH2_ENTCL]	7.41	1	2	4	324	36.2545	5.46533	1.09382	0.307167
E3G7T2	Pseudouridine synthase OS=Enterobacter lignolyticus (strain SCF1) GN=Entcl_1156 PE=3 SV=1 - [E3G7T2_ENTLS]	30.37	1	8	13	326	36.9882	6.91748	1.09381	0.307217
V5AVE6	Flagellar assembly FliH family protein OS=Enterobacter cloacae S611 GN=EDP2_2918 PE=4 SV=1 - [V5AVE6_ENTCL]	24.17	2	4	4	240	26.6213	4.89404	0.901499	0.307503
A0A0E2JV38	Diguanylate cyclase OS=Enterobacter cloacae EC_38VIM1 GN=L799_08445 PE=4 SV=1 - [A0A0E2JV38_ENTCL]	0.97	1	1	1	720	79.3074	6.90283	0.901573	0.307894
A0A0A3YVI6	PTS system fructose-specific transporter subunits IIBC OS=Enterobacter cancerogenus GN=NH00_10830 PE=4 SV=1 - [A0A0A3YVI6_9ENTR]	1.42	1	1	1	564	57.2345	9.24658	1.09364	0.308038
G2S4C8	Beta-barrel assembly-enhancing protease OS=Enterobacter asburiae (strain LF7a) GN=bepA PE=3 SV=1 - [G2S4C8_ENTAL]	9.86	2	4	6	487	53.6974	8.60205	0.901612	0.308098
V5CS24	Alanine racemase OS=Enterobacter cloacae S611 GN=alr PE=3 SV=1 - [V5CS24_ENTCL]	8.71	3	3	8	356	38.835	6.87354	0.901678	0.308447
A0A0A5R2N4	Aldehyde dehydrogenase OS=Enterobacter cloacae GN=LI62_23965 PE=3 SV=1 - [A0A0A5R2N4_ENTCL]	15.82	1	5	7	512	56.3024	5.65576	0.901684	0.308478
V5AWV2	Tail-specific protease OS=Enterobacter cloacae S611 GN=prc PE=3 SV=1 - [V5AWV2_ENTCL]	26.39	2	14	26	682	76.5998	7.26904	1.09348	0.308835
E3G5J7	Protein FdhE homolog OS=Enterobacter lignolyticus (strain SCF1) GN=fdhE PE=3 SV=1 - [E3G5J7_ENTLS]	10.68	1	3	4	309	34.5913	5.52881	1.09346	0.308905
V5APS9	Uncharacterized protein OS=Enterobacter cloacae S611 GN=EDP2_756 PE=4 SV=1 - [V5APS9_ENTCL]	9	1	1	1	100	10.9297	8.49951	1.09339	0.309228
A0A0N8N2B6	Siroheme synthase OS=Enterobacter cloacae subsp. cloacae GN=cysG PE=3 SV=1 - [A0A0N8N2B6_ENTCL]	5.91	2	2	2	457	50.2291	5.92236	0.901842	0.309314
E3GA66	Oligopeptidase A OS=Enterobacter lignolyticus (strain SCF1) GN=Entcl_0235 PE=3 SV=1 - [E3GA66_ENTLS]	18.24	3	10	16	680	76.6624	5.32568	1.09321	0.310101
A0A0A3YR31	Lipoyl synthase OS=Enterobacter cancerogenus GN=lipA PE=3 SV=1 - [A0A0A3YR31_9ENTR]	19.63	1	4	8	321	36.1912	7.94287	1.09315	0.310428
V3DF89	PTS system fructose-specific transporter subunit IIBC OS=Enterobacter cloacae UCICRE 12 GN=L423_03435 PE=4 SV=1 - [V3DF89_ENTCL]	11.79	4	4	9	407	41.7032	8.45557	1.09311	0.310611
V5AB05	Acetolactate synthase OS=Enterobacter cloacae S611 GN=ilvB PE=3 SV=1 - [V5AB05_ENTCL]	8.19	1	4	7	574	62.993	6.06201	0.902105	0.310706
A0A0F4B6D8	6-phosphogluconolactonase OS=Enterobacter cloacae GN=pgl PE=3 SV=1 - [A0A0F4B6D8_ENTCL]	19.64	2	4	9	331	36.4131	5.30029	0.90219	0.311159
A0A0M3F709	Uncharacterized protein OS=Enterobacter cloacae GN=OA46_02885 PE=4 SV=1 - [A0A0M3F709_ENTCL]	3.65	1	1	1	219	24.5143	9.20264	1.09299	0.311193
E3G3C6	NAD(P)H dehydrogenase (Quinone) OS=Enterobacter lignolyticus (strain SCF1) GN=Entcl_0728 PE=4 SV=1 - [E3G3C6_ENTLS]	10.36	1	1	1	193	21.6827	6.72705	0.902255	0.311503
E3G7F6	Alkyl hydroperoxide reductase/ Thiol specific antioxidant/ Mal allergen OS=Enterobacter lignolyticus (strain SCF1) GN=Entcl_3411 PE=4 SV=1 - [E3G7F6_ENTLS]	42.71	1	7	22	199	22.1741	5.42725	0.902304	0.311768
A0A0E1JEZ2	Flagellar M-ring protein OS=Enterobacter cloacae GN=LI62_15410 PE=3 SV=1 - [A0A0E1JEZ2_ENTCL]	7.5	1	4	6	560	61.2524	6.49365	1.09287	0.311791
A0A0N8N177	UvrABC system protein C OS=Enterobacter cloacae subsp. cloacae GN=uvrC PE=3 SV=1 - [A0A0N8N177_ENTCL]	11.97	1	6	7	610	68.0857	9.17334	1.09285	0.311888
A0A0X4GD75	Bifunctional UDP-sugar hydrolase/5'-nucleotidase OS=Enterobacter cloacae GN=ushA PE=4 SV=1 - [A0A0X4GD75_ENTCL]	19.27	1	6	14	550	60.6707	6.43018	0.902331	0.311911
A0A0P8L8T5	Peptidylprolyl isomerase OS=Enterobacter cloacae GN=AN674_17495 PE=4 SV=1 - [A0A0P8L8T5_ENTCL]	7.7	1	3	4	623	67.4115	5.24951	1.09284	0.311931
G2S8R7	MazG family protein OS=Enterobacter asburiae (strain LF7a) GN=Entas_3482 PE=4 SV=1 - [G2S8R7_ENTAL]	10.27	2	2	2	263	30.1151	4.84326	1.09279	0.312153
V5ATS0	NADH-quinone oxidoreductase subunit C/D OS=Enterobacter cloacae S611 GN=nuoC PE=3 SV=1 - [V5ATS0_ENTCL]	40.6	1	20	45	596	68.1034	6.39209	1.09271	0.312549
A0A0M3F5G6	UDP-N-acetylmuramoylalanine--D-glutamate ligase OS=Enterobacter cloacae GN=murD PE=3 SV=1 - [A0A0M3F5G6_ENTCL]	9.82	1	3	8	438	46.9171	5.59229	0.902476	0.312683
A0A0A7ZJL4	Glycerol-3-phosphate acyltransferase OS=Enterobacter cloacae GN=plsY PE=3 SV=1 - [A0A0A7ZJL4_ENTCL]	6.86	1	1	2	204	21.9539	9.84717	1.09266	0.312787
A0A0H3CPB1	Ribose-5-phosphate isomerase A OS=Enterobacter cloacae subsp. cloacae (strain ATCC 13047 / DSM 30054 / NBRC 13535 / NCDC 279-56) GN=rpiA PE=3 SV=1 - [A0A0H3CPB1_ENTCC]	26.94	1	5	20	219	22.7641	5.26221	1.09261	0.313031
V5AF78	Uncharacterized protein OS=Enterobacter cloacae S611 GN=EDP2_2902 PE=4 SV=1 - [V5AF78_ENTCL]	13.33	1	1	1	60	6.83823	5.05908	0.902591	0.313294
A0A0F4BLR6	Glycine/betaine ABC transporter substrate-binding protein OS=Enterobacter cloacae GN=SG71_07210 PE=4 SV=1 - [A0A0F4BLR6_ENTCL]	11.37	1	2	3	299	33.7824	7.53271	1.09252	0.313482
A0A0A5R260	Aspartokinase OS=Enterobacter cloacae GN=LI64_01580 PE=3 SV=1 - [A0A0A5R260_ENTCL]	14.92	2	5	7	449	48.7955	5.30029	0.902631	0.31351
A0A0P8TS49	1,4-alpha-glucan branching enzyme GlgB OS=Enterobacter cloacae subsp. cloacae GN=glgB PE=3 SV=1 - [A0A0P8TS49_ENTCL]	15.13	1	10	16	727	83.9355	6.58057	1.09232	0.31447
V5AZQ9	Carbon starvation protein A OS=Enterobacter cloacae S611 GN=cstA PE=4 SV=1 - [V5AZQ9_ENTCL]	2.57	1	2	3	701	75.2477	8.1333	0.902825	0.314544
E3GBF0	Integral membrane sensor signal transduction histidine kinase OS=Enterobacter lignolyticus (strain SCF1) GN=Entcl_2665 PE=4 SV=1 - [E3GBF0_ENTLS]	10.47	2	4	4	487	55.372	6.32861	0.902848	0.31467
A0A0P8QGA6	ATP synthase subunit a OS=Enterobacter cloacae subsp. cloacae GN=atpB PE=3 SV=1 - [A0A0P8QGA6_ENTCL]	12.18	3	3	3	271	30.3614	7.02002	1.09228	0.314684
A0A094XUF1	Cold shock domain protein CspD OS=Enterobacter cloacae GN=ABT55_09660 PE=4 SV=1 - [A0A094XUF1_ENTCL]	47.95	2	2	6	73	7.95386	6.25244	1.09226	0.314772
A0A0X4BRP0	Glutamine ABC transporter ATP-binding protein OS=Enterobacter cloacae GN=glnQ PE=4 SV=1 - [A0A0X4BRP0_ENTCL]	23.33	2	4	8	240	26.488	6.53662	1.09213	0.315401
G2S4S2	Lytic transglycosylase catalytic OS=Enterobacter asburiae (strain LF7a) GN=Entas_0599 PE=4 SV=1 - [G2S4S2_ENTAL]	18.6	1	9	13	645	73.5525	6.75635	0.903077	0.315896
A0A0A3Z151	Deoxyuridine 5'-triphosphate nucleotidohydrolase OS=Enterobacter cancerogenus GN=NH00_08440 PE=3 SV=1 - [A0A0A3Z151_9ENTR]	13.82	1	1	4	152	16.0573	5.45264	0.903203	0.316569
E3G0W8	Transcription elongation factor GreA OS=Enterobacter lignolyticus (strain SCF1) GN=greA PE=3 SV=1 - [E3G0W8_ENTLS]	51.9	2	8	15	158	17.665	4.84326	1.09188	0.316651
A0A0F1PVP8	Macrodomain Ter protein OS=Enterobacter cloacae GN=SR84_16275 PE=4 SV=1 - [A0A0F1PVP8_ENTCL]	5.26	1	1	1	133	15.118	9.78857	1.0918	0.317019
E3G193	ABC transporter related protein OS=Enterobacter lignolyticus (strain SCF1) GN=Entcl_2848 PE=4 SV=1 - [E3G193_ENTLS]	13.23	1	9	11	635	71.8689	5.49072	1.09174	0.317311
E3G593	Uncharacterized protein OS=Enterobacter lignolyticus (strain SCF1) GN=Entcl_2087 PE=4 SV=1 - [E3G593_ENTLS]	19.44	2	3	5	252	27.8064	5.60498	0.903341	0.317311
V5AMX3	Virulence sensor histidine kinase phoQ OS=Enterobacter cloacae S611 GN=phoQ PE=4 SV=1 - [V5AMX3_ENTCL]	8.23	1	3	3	486	55.2537	5.57959	1.09171	0.317475
V5AWR7	Uncharacterized protein OS=Enterobacter cloacae S611 GN=EDP2_2585 PE=4 SV=1 - [V5AWR7_ENTCL]	15.08	6	6	15	325	35.4822	6.91748	1.0917	0.317496
A0A0P8TMG9	Phage shock protein A OS=Enterobacter cloacae subsp. cloacae GN=AN689_34410 PE=4 SV=1 - [A0A0P8TMG9_ENTCL]	12.16	1	2	4	222	25.5332	5.64307	1.09167	0.317652
A0A0E2JMN8	Methylenetetrahydrofolate reductase OS=Enterobacter cloacae EC_38VIM1 GN=metF PE=3 SV=1 - [A0A0E2JMN8_ENTCL]	28.14	2	7	9	295	33.0798	6.65381	0.903497	0.318151
E3GC47	Methionine--tRNA ligase OS=Enterobacter lignolyticus (strain SCF1) GN=metG PE=3 SV=1 - [E3GC47_ENTLS]	22.16	1	12	19	677	75.919	5.57959	1.09149	0.318575
V5B482	Glycosyl transferase family, helical bundle domain protein OS=Enterobacter cloacae S611 GN=EDP2_4026 PE=4 SV=1 - [V5B482_ENTCL]	9.32	1	3	4	322	34.719	6.55127	0.9036	0.318709
V5CUF9	DNA-directed RNA polymerase subunit beta' OS=Enterobacter cloacae S611 GN=rpoC PE=3 SV=1 - [V5CUF9_ENTCL]	55.79	1	64	209	1407	154.977	6.96143	1.09142	0.318926
A0A0A3YKH3	DNA-binding protein Fis OS=Enterobacter cancerogenus GN=fis PE=3 SV=1 - [A0A0A3YKH3_9ENTR]	32.65	2	2	5	98	11.2058	9.34912	1.09133	0.319338
A0A0A3ZLI4	Uncharacterized protein OS=Enterobacter cancerogenus GN=NH00_24860 PE=4 SV=1 - [A0A0A3ZLI4_9ENTR]	15.22	1	2	4	184	19.9814	6.18896	0.903733	0.319425
A0A0P8V7B3	Oxidoreductase OS=Enterobacter cloacae subsp. cloacae GN=AN689_36330 PE=4 SV=1 - [A0A0P8V7B3_ENTCL]	16.18	2	6	9	346	38.2257	5.78271	0.90377	0.319623
A0A0A3YX34	Glucose dehydrogenase OS=Enterobacter cancerogenus GN=NH00_14925 PE=4 SV=1 - [A0A0A3YX34_9ENTR]	3.27	1	2	3	796	86.245	5.98584	0.903802	0.319796
V5AX62	Chromosome partition protein MukE OS=Enterobacter cloacae S611 GN=mukE PE=3 SV=1 - [V5AX62_ENTCL]	23.5	2	5	11	234	26.9545	4.88135	1.09123	0.319828
A0A0A3YMS4	Pyridine nucleotide-disulfide oxidoreductase OS=Enterobacter cancerogenus GN=NH00_24325 PE=4 SV=1 - [A0A0A3YMS4_9ENTR]	1.37	1	1	1	511	55.6999	7.04932	0.903815	0.319868
A0A0H3CFE7	Phosphopentomutase OS=Enterobacter cloacae subsp. cloacae (strain ATCC 13047 / DSM 30054 / NBRC 13535 / NCDC 279-56) GN=deoB PE=3 SV=1 - [A0A0H3CFE7_ENTCC]	32.43	1	9	27	407	44.1719	5.30029	1.0912	0.320003
A0A0P8SP19	Uncharacterized protein OS=Enterobacter cloacae subsp. cloacae GN=AN689_43705 PE=4 SV=1 - [A0A0P8SP19_ENTCL]	13.24	1	3	6	219	23.7421	6.44287	0.903903	0.320341
V5AYZ3	Acetyl-CoA C-acetyltransferase family protein OS=Enterobacter cloacae S611 GN=EDP2_993 PE=3 SV=1 - [V5AYZ3_ENTCL]	21.88	4	4	5	393	41.2661	5.56689	0.90391	0.320382
E3G257	Putative lipoprotein OS=Enterobacter lignolyticus (strain SCF1) GN=Entcl_2944 PE=4 SV=1 - [E3G257_ENTLS]	6.43	1	1	1	171	18.6725	7.76709	0.903915	0.320404
A0A0M3F4F5	Formyltetrahydrofolate deformylase OS=Enterobacter cloacae GN=purU PE=3 SV=1 - [A0A0M3F4F5_ENTCL]	22.5	1	5	7	280	31.7695	7.00537	0.903984	0.320782
A0A0A5PQP5	UPF0263 protein ECNIH4_10195 OS=Enterobacter cloacae GN=AN674_12395 PE=3 SV=1 - [A0A0A5PQP5_ENTCL]	13.76	2	2	3	109	12.634	4.11963	1.09099	0.321033
A0A0X4C0B9	Uncharacterized protein OS=Enterobacter cloacae GN=AWI16_19990 PE=4 SV=1 - [A0A0X4C0B9_ENTCL]	13.75	1	5	29	371	40.6705	4.71631	1.09097	0.321147
V5B0Q3	Recombination-associated protein RdgC OS=Enterobacter cloacae S611 GN=rdgC PE=3 SV=1 - [V5B0Q3_ENTCL]	8.91	1	2	4	303	33.9896	5.40186	1.09085	0.321734
V5ATG5	CDP-diacylglycerol--serine O-phosphatidyltransferase OS=Enterobacter cloacae S611 GN=pssA PE=3 SV=1 - [V5ATG5_ENTCL]	17.07	2	7	10	451	52.3466	9.15869	1.09085	0.321752
V5CQY9	Cell division protein FtsA OS=Enterobacter cloacae S611 GN=ftsA PE=3 SV=1 - [V5CQY9_ENTCL]	53.83	4	13	19	418	45.1093	6.12549	0.904169	0.321784
V5AUP5	2-hydroxy-3-oxopropionate reductase OS=Enterobacter cloacae S611 GN=garR PE=3 SV=1 - [V5AUP5_ENTCL]	34.8	5	7	18	296	30.5658	6.07471	0.904241	0.322174
V5AR31	Bacterial extracellular solute-binding family protein OS=Enterobacter cloacae S611 GN=EDP2_2690 PE=4 SV=1 - [V5AR31_ENTCL]	37.29	4	11	72	362	39.4081	5.65576	0.904279	0.32238
D2ZAJ9	Formate transporter FocA OS=Enterobacter cancerogenus ATCC 35316 GN=focA PE=4 SV=1 - [D2ZAJ9_9ENTR]	3.32	1	1	1	271	29.2541	7.50342	0.904352	0.322776
A0A0H3CLT4	Flagellar biosynthetic protein FlhB OS=Enterobacter cloacae subsp. cloacae (strain ATCC 13047 / DSM 30054 / NBRC 13535 / NCDC 279-56) GN=flhB PE=4 SV=1 - [A0A0H3CLT4_ENTCC]	2.1	1	1	1	381	42.1304	9.53955	1.09061	0.32294
A0A0A7ZC42	Iron-hydroxamate transporter ATP-binding subunit OS=Enterobacter cloacae GN=LI64_04165 PE=4 SV=1 - [A0A0A7ZC42_ENTCL]	17.74	4	4	5	265	28.8451	7.66455	1.09059	0.323033
F5S255	FGGY family carbohydrate kinase (Fragment) OS=Enterobacter hormaechei ATCC 49162 GN=xylB2 PE=4 SV=1 - [F5S255_9ENTR]	9.77	1	3	4	522	56.6293	5.37646	0.904448	0.323299
A0A102BTH1	tRNA (Cytosine(34)-2'-O)-methyltransferase TrmL OS=Enterobacter cloacae GN=AWI23_06585 PE=4 SV=1 - [A0A102BTH1_ENTCL]	14.65	1	1	1	157	17.706	7.04932	0.90449	0.323525
V5AD25	RmlD substrate binding domain protein OS=Enterobacter cloacae S611 GN=EDP2_1867 PE=4 SV=1 - [V5AD25_ENTCL]	5.03	1	1	3	298	32.9832	7.31299	0.9045	0.323578
A0A0A7ZEQ1	Membrane protein OS=Enterobacter cloacae GN=LI64_12125 PE=4 SV=1 - [A0A0A7ZEQ1_ENTCL]	7.62	2	2	8	210	22.8403	5.5542	0.904525	0.323715
A0A0P8TB32	UTP--glucose-1-phosphate uridylyltransferase OS=Enterobacter cloacae subsp. cloacae GN=AN689_34090 PE=3 SV=1 - [A0A0P8TB32_ENTCL]	27.48	1	6	23	302	32.8959	5.17334	1.09045	0.323761
V5A7I5	Periplasmic binding domain protein OS=Enterobacter cloacae S611 GN=EDP2_213 PE=4 SV=1 - [V5A7I5_ENTCL]	52.6	6	16	33	327	35.4807	8.45557	0.904724	0.324796
A0A0A7Z9E3	GTP-binding protein OS=Enterobacter cloacae GN=LI64_02975 PE=4 SV=1 - [A0A0A7Z9E3_ENTCL]	5.99	1	2	3	317	35.5502	4.91943	1.09017	0.325136
A0A0P8Q9K1	Aldo/keto reductase OS=Enterobacter cloacae subsp. cloacae GN=tas PE=4 SV=1 - [A0A0P8Q9K1_ENTCL]	20.52	1	6	7	346	38.4466	6.91748	1.09004	0.325794
E3G7S3	Uncharacterized protein OS=Enterobacter lignolyticus (strain SCF1) GN=Entcl_1147 PE=4 SV=1 - [E3G7S3_ENTLS]	1.98	1	1	1	454	50.2794	10.0229	1.09004	0.325799
V5ADF3	Fatty acid oxidation complex subunit alpha OS=Enterobacter cloacae S611 GN=fadB PE=3 SV=1 - [V5ADF3_ENTCL]	23.32	3	13	33	729	79.4987	6.93213	1.09004	0.325802
A0A0M3EZ49	Protein-disulfide isomerase OS=Enterobacter cloacae GN=OA46_21135 PE=4 SV=1 - [A0A0M3EZ49_ENTCL]	3.8	1	1	2	237	25.635	7.84033	1.08998	0.326088
A0A0A3YN41	Succinate dehydrogenase hydrophobic membrane anchor subunit OS=Enterobacter cancerogenus GN=sdhD PE=4 SV=1 - [A0A0A3YN41_9ENTR]	8.7	2	2	2	115	12.848	9.18799	1.08998	0.32612
V5CLW1	Aminopeptidase N OS=Enterobacter cloacae S611 GN=pepN PE=4 SV=1 - [V5CLW1_ENTCL]	25.06	6	19	49	870	98.7908	5.37646	1.08996	0.326176
A0A0M3F4C0	Probable cytosol aminopeptidase OS=Enterobacter cloacae GN=pepA PE=3 SV=1 - [A0A0M3F4C0_ENTCL]	48.11	1	16	44	503	54.7859	7.2251	0.905009	0.326352
A0A0A3YTT7	Phosphoenolpyruvate-protein phosphotransferase OS=Enterobacter cancerogenus GN=NH00_12985 PE=3 SV=1 - [A0A0A3YTT7_9ENTR]	20.52	2	11	29	575	63.162	4.95752	1.08989	0.326531
A0A0M3EZJ8	Chitoporin OS=Enterobacter cloacae GN=chiP PE=4 SV=1 - [A0A0M3EZJ8_ENTCL]	8.37	3	4	5	466	52.152	5.2876	0.905116	0.326937
A0A0A7Z9I3	Uncharacterized protein OS=Enterobacter cloacae GN=LI64_03240 PE=4 SV=1 - [A0A0A7Z9I3_ENTCL]	1.57	1	1	1	511	57.0357	6.32861	0.905163	0.327194
A0A0A3Z177	Glutamine synthetase OS=Enterobacter cancerogenus GN=glnA PE=3 SV=1 - [A0A0A3Z177_9ENTR]	27.29	2	8	16	469	51.6445	5.38916	0.905491	0.328992
V5ABP8	PTS system mannose-specific EIIAB component OS=Enterobacter cloacae S611 GN=manX PE=4 SV=1 - [V5ABP8_ENTCL]	43.21	5	10	41	324	35.3486	5.78271	0.905504	0.329066
V5AX34	PTS system, mannose/fructose/sorbose , IIC component family protein OS=Enterobacter cloacae S611 GN=EDP2_2538 PE=4 SV=1 - [V5AX34_ENTCL]	4.51	1	1	1	266	27.4806	4.98291	1.08939	0.329066
A0A0M2BYT4	Long-chain-fatty-acid-CoA ligase OS=Enterobacter cloacae UCICRE 3 GN=L414_02881 PE=4 SV=1 - [A0A0M2BYT4_ENTCL]	7.34	1	3	5	572	63.6731	6.81494	0.905667	0.329961
A0A0F3XQV4	DNA-directed DNA polymerase OS=Enterobacter cloacae GN=dnaE PE=4 SV=1 - [A0A0F3XQV4_ENTCL]	12.93	1	12	13	1160	130.13	5.24951	1.08921	0.329966
A0A0E2JUQ1	Uncharacterized protein OS=Enterobacter cloacae EC_38VIM1 GN=L799_09235 PE=4 SV=1 - [A0A0E2JUQ1_ENTCL]	29.51	2	2	2	61	6.71164	8.19189	1.0892	0.330018
A0A0A3ZUR2	Fumarate hydratase class II OS=Enterobacter cancerogenus GN=fumC PE=3 SV=1 - [A0A0A3ZUR2_9ENTR]	14.84	3	5	9	465	50.4229	6.40479	0.90569	0.33009
A0A0A3Z4H4	ATP-dependent RNA helicase RhlE OS=Enterobacter cancerogenus GN=rhlE PE=3 SV=1 - [A0A0A3Z4H4_9ENTR]	20.09	1	8	8	468	50.801	10.3306	0.905699	0.330139
A0A0F3XLR2	Glucans biosynthesis protein D OS=Enterobacter cloacae GN=mdoD PE=3 SV=1 - [A0A0F3XLR2_ENTCL]	19.6	1	10	15	551	62.6339	6.7417	0.905744	0.330385
V5ATE1	Putative glutamate--cysteine ligase 2 OS=Enterobacter cloacae S611 GN=ybdK PE=3 SV=1 - [V5ATE1_ENTCL]	7.26	2	2	4	372	41.787	6.48096	1.08903	0.330915
A0A0P8QSI2	Trehalose repressor OS=Enterobacter cloacae subsp. cloacae GN=treR PE=4 SV=1 - [A0A0P8QSI2_ENTCL]	5.71	1	1	1	315	34.855	7.59131	0.905945	0.331493
A0A0P8INE6	Uncharacterized protein OS=Enterobacter cloacae GN=AN674_05295 PE=4 SV=1 - [A0A0P8INE6_ENTCL]	10.1	1	4	8	386	44.792	4.66553	1.08891	0.331494
A0A0A3YP69	Phosphate-binding protein PstS OS=Enterobacter cancerogenus GN=NH00_23020 PE=3 SV=1 - [A0A0A3YP69_9ENTR]	12.1	1	4	7	347	36.6028	9.21729	0.906012	0.33186
E3GB11	Thiosulfate sulfurtransferase GlpE OS=Enterobacter lignolyticus (strain SCF1) GN=glpE PE=3 SV=1 - [E3GB11_ENTLS]	24.07	1	1	1	108	12.1106	5.14795	0.906065	0.332152
G2S767	Peptidase M75, Imelysin OS=Enterobacter asburiae (strain LF7a) GN=Entas_1562 PE=4 SV=1 - [G2S767_ENTAL]	26.13	1	9	12	375	41.0211	5.31299	1.08877	0.332216
A0A0A7ZLH3	Serine acetyltransferase OS=Enterobacter cloacae GN=cysE PE=4 SV=1 - [A0A0A7ZLH3_ENTCL]	28.57	5	5	7	273	29.335	6.31592	0.906267	0.33327
E3GB46	Response regulator receiver modulated CheW protein OS=Enterobacter lignolyticus (strain SCF1) GN=Entcl_1454 PE=4 SV=1 - [E3GB46_ENTLS]	7.46	1	2	4	335	37.2345	5.50342	1.08855	0.333341
V5B686	Glycogen operon protein GlgX homolog OS=Enterobacter cloacae S611 GN=glgX PE=4 SV=1 - [V5B686_ENTCL]	9.41	1	6	8	691	78.6504	5.19873	1.08855	0.333346
V5ALY6	Cytochrome o ubiquinol oxidase, subunit I OS=Enterobacter cloacae S611 GN=cyoB PE=3 SV=1 - [V5ALY6_ENTCL]	9.5	2	6	10	663	74.3622	6.96143	1.08855	0.333348
A0A117U5B0	Hydrogenase 3 maturation endopeptidase HyCI OS=Enterobacter cloacae GN=hycI PE=4 SV=1 - [A0A117U5B0_ENTCL]	12.69	1	1	2	134	14.516	4.06885	0.906307	0.333492
A0A0M3EY35	Alpha-1,4 glucan phosphorylase OS=Enterobacter cloacae GN=OA46_18695 PE=3 SV=1 - [A0A0M3EY35_ENTCL]	19.88	1	14	29	815	93.3195	6.20166	0.906389	0.333944
E3G9E9	Outer membrane protein assembly factor BamC OS=Enterobacter lignolyticus (strain SCF1) GN=bamC PE=3 SV=1 - [E3G9E9_ENTLS]	9.88	1	3	6	344	36.9728	8.47021	1.08839	0.33419
V5A917	Putative heat shock DnaJ domain protein OS=Enterobacter cloacae S611 GN=EDP2_776 PE=4 SV=1 - [V5A917_ENTCL]	1.8	1	1	1	389	45.6824	5.45264	1.08836	0.334306
E3G6M3	Outer membrane lipoprotein SlyB OS=Enterobacter lignolyticus (strain SCF1) GN=Entcl_2189 PE=4 SV=1 - [E3G6M3_ENTLS]	23.23	2	2	5	155	15.4399	8.17725	1.08835	0.334367
A0A0A7ZAJ8	Geranyl transferase OS=Enterobacter cloacae GN=LI64_04975 PE=3 SV=1 - [A0A0A7ZAJ8_ENTCL]	3.01	1	1	2	299	32.3806	5.32568	1.08834	0.334433
A0A0P8SMR6	Hydrogenase 2 large subunit OS=Enterobacter cloacae subsp. cloacae GN=AN689_28630 PE=3 SV=1 - [A0A0P8SMR6_ENTCL]	4.41	1	3	3	567	62.3607	6.32861	0.906491	0.334513
V5AVF4	Peptidyl-prolyl cis-trans isomerase OS=Enterobacter cloacae S611 GN=fkpA PE=4 SV=1 - [V5AVF4_ENTCL]	38.65	2	10	25	282	29.8636	7.23975	1.08824	0.334919
V5AM53	Protease 4 OS=Enterobacter cloacae S611 GN=sppA PE=3 SV=1 - [V5AM53_ENTCL]	16.05	3	9	13	617	66.9412	5.90967	1.08816	0.335327
A0A0A3Z5E3	Transcription accessory protein OS=Enterobacter cancerogenus GN=NH00_00210 PE=4 SV=1 - [A0A0A3Z5E3_9ENTR]	8.11	1	8	12	777	85.1291	5.97314	1.08809	0.335688
D2ZBD9	Threonine--tRNA ligase OS=Enterobacter cancerogenus ATCC 35316 GN=thrS PE=3 SV=1 - [D2ZBD9_9ENTR]	31.19	1	18	29	622	71.6158	6.07471	0.906717	0.335764
V5AZ47	Phosphoribosylamine--glycine ligase OS=Enterobacter cloacae S611 GN=purD PE=3 SV=1 - [V5AZ47_ENTCL]	23.2	2	7	8	431	45.8031	5.05908	0.906752	0.33596
E3GBV7	Elongation factor G OS=Enterobacter lignolyticus (strain SCF1) GN=fusA PE=3 SV=1 - [E3GBV7_ENTLS]	52.56	1	26	231	704	77.4325	5.30029	1.088	0.336147
A0A0P8V2P7	2,4-dienoyl-CoA reductase OS=Enterobacter cloacae subsp. cloacae GN=fadH PE=4 SV=1 - [A0A0P8V2P7_ENTCL]	4.02	1	3	4	672	72.8704	6.49365	1.08791	0.33665
V5AFU4	Phosphate starvation-inducible protein psiF OS=Enterobacter cloacae S611 GN=psiF PE=4 SV=1 - [V5AFU4_ENTCL]	25.47	3	3	3	106	11.737	9.72998	0.906879	0.336665
V5ALX5	tRNA sulfurtransferase OS=Enterobacter cloacae S611 GN=thiI PE=3 SV=1 - [V5ALX5_ENTCL]	17.84	1	7	10	482	54.4215	6.7417	0.906997	0.337327
A0A0E2JVY7	Peroxidase OS=Enterobacter cloacae EC_38VIM1 GN=L799_05405 PE=4 SV=1 - [A0A0E2JVY7_ENTCL]	6.09	2	2	2	427	46.4947	6.80029	1.08767	0.33788
V5AMP2	Penicillin-binding protein activator LpoB OS=Enterobacter cloacae S611 GN=lpoB PE=3 SV=1 - [V5AMP2_ENTCL]	5.99	1	1	6	217	22.7366	8.74854	1.08766	0.337914
V5AZ33	30S ribosomal protein S15 OS=Enterobacter cloacae S611 GN=rpsO PE=3 SV=1 - [V5AZ33_ENTCL]	57.3	4	4	7	89	10.1745	10.6968	1.08763	0.338063
G2SAA2	Uncharacterized protein OS=Enterobacter asburiae (strain LF7a) GN=Entas_0978 PE=4 SV=1 - [G2SAA2_ENTAL]	20.83	1	1	1	48	5.37187	4.58936	1.08762	0.338139
A0A0J0MBD8	TDP-4-oxo-6-deoxy-D-glucose aminotransferase OS=Enterobacter asburiae GN=ASV07_11735 PE=3 SV=1 - [A0A0J0MBD8_ENTAS]	20.21	1	4	8	376	41.8791	6.18896	1.08761	0.338197
E3G6H1	Short-chain dehydrogenase/reductase SDR OS=Enterobacter lignolyticus (strain SCF1) GN=Entcl_1022 PE=3 SV=1 - [E3G6H1_ENTLS]	6.95	2	2	2	259	27.7042	5.96045	0.907502	0.340145
A0A0E1J7U1	Murein L,D-transpeptidase OS=Enterobacter cloacae GN=LI62_08340 PE=4 SV=1 - [A0A0E1J7U1_ENTCL]	7.91	3	3	5	607	66.8263	8.96826	1.08722	0.340209
A0A0A3Z694	Chemotaxis protein OS=Enterobacter cancerogenus GN=NH00_03345 PE=4 SV=1 - [A0A0A3Z694_9ENTR]	13.49	2	4	11	556	59.1543	5.46533	0.907539	0.340353
A0A0H3CD69	D-xylose transporter subunit XylF OS=Enterobacter cloacae subsp. cloacae (strain ATCC 13047 / DSM 30054 / NBRC 13535 / NCDC 279-56) GN=ECL_00200 PE=4 SV=1 - [A0A0H3CD69_ENTCC]	23.94	5	5	6	330	35.6917	5.85889	0.907685	0.34117
V5AZB3	Arabinose 5-phosphate isomerase OS=Enterobacter cloacae S611 GN=EDP2_683 PE=3 SV=1 - [V5AZB3_ENTCL]	45.73	5	10	12	328	34.897	6.22705	1.08703	0.341177
A0A0A7ZH48	Uncharacterized protein OS=Enterobacter cloacae GN=LI64_17230 PE=4 SV=1 - [A0A0A7ZH48_ENTCL]	4.17	1	1	1	168	18.9793	4.97021	0.907726	0.341402
A0A0P8P7W7	Disulfide bond formation protein DsbA (Fragment) OS=Enterobacter cloacae subsp. cloacae GN=AN689_60985 PE=4 SV=1 - [A0A0P8P7W7_ENTCL]	10.37	1	1	1	164	18.025	6.78564	0.907815	0.341899
V5ASA1	Copper homeostasis protein CutC OS=Enterobacter cloacae S611 GN=cutC PE=3 SV=1 - [V5ASA1_ENTCL]	3.24	1	1	1	247	26.6484	5.04639	1.08686	0.342085
A0A0P8C1R8	GTPase Era OS=Enterobacter cloacae subsp. cloacae GN=era PE=3 SV=1 - [A0A0P8C1R8_ENTCL]	9.36	1	3	5	299	33.5344	7.26904	1.08682	0.342293
A0A0F3YGH1	Phosphate-binding protein PstS OS=Enterobacter cloacae GN=RZ87_13110 PE=3 SV=1 - [A0A0F3YGH1_ENTCL]	32.37	2	11	21	346	36.7759	8.71924	0.90791	0.342434
A0A0X4AQH5	Elongation factor G OS=Enterobacter cloacae GN=fusA PE=4 SV=1 - [A0A0X4AQH5_ENTCL]	23.57	1	12	25	700	77.4061	5.40186	0.907922	0.342503
A0A0P8Q3E2	Alpha-D-glucose-1-phosphatase (Fragment) OS=Enterobacter cloacae subsp. cloacae GN=AN689_57455 PE=4 SV=1 - [A0A0P8Q3E2_ENTCL]	28.7	3	3	3	115	13.3687	5.68115	0.907931	0.342549
V5ALD5	Intracellular growth attenuator protein igaA OS=Enterobacter cloacae S611 GN=igaA PE=4 SV=1 - [V5ALD5_ENTCL]	4.64	2	3	5	711	79.6308	6.23975	1.08669	0.342958
A0A0F4B0Z6	Protoporphyrinogen oxidase OS=Enterobacter cloacae GN=hemG PE=4 SV=1 - [A0A0F4B0Z6_ENTCL]	16.02	1	2	2	181	20.8718	9.70068	0.90801	0.342993
E3G8Q8	Ppx/GppA phosphatase OS=Enterobacter lignolyticus (strain SCF1) GN=Entcl_1270 PE=4 SV=1 - [E3G8Q8_ENTLS]	14.2	1	6	9	514	57.9604	7.1958	1.08668	0.343025
G2SA04	50S ribosomal protein L10 OS=Enterobacter asburiae (strain LF7a) GN=rplJ PE=3 SV=1 - [G2SA04_ENTAL]	40	1	6	20	165	17.7794	8.98291	0.90802	0.343051
V5ANM2	YceG-like family protein OS=Enterobacter cloacae S611 GN=EDP2_292 PE=4 SV=1 - [V5ANM2_ENTCL]	2.06	1	1	1	340	38.219	9.43701	1.08667	0.343063
V5ARQ8	Homoserine kinase OS=Enterobacter cloacae S611 GN=thrB PE=3 SV=1 - [V5ARQ8_ENTCL]	10.36	3	3	3	309	33.3046	6.21436	1.08661	0.343369
A0A0F3WXJ2	Peptide ABC transporter substrate-binding protein OS=Enterobacter cloacae GN=SG66_18745 PE=4 SV=1 - [A0A0F3WXJ2_ENTCL]	13.91	1	6	8	532	58.9007	7.75244	1.08652	0.343821
A0A0P8SIL2	Metal ABC transporter substrate-binding protein OS=Enterobacter cloacae subsp. cloacae GN=AN689_38190 PE=4 SV=1 - [A0A0P8SIL2_ENTCL]	14.13	3	4	4	276	29.9817	8.45557	0.908411	0.345252
A0A0M3F0N3	Glycerol kinase OS=Enterobacter cloacae GN=glpK PE=3 SV=1 - [A0A0M3F0N3_ENTCL]	40.44	1	16	104	502	56.0353	5.70654	0.908414	0.345269
A0A0X4ES76	Cytochrome bd biosynthesis protein OS=Enterobacter cloacae GN=AWI28_13700 PE=4 SV=1 - [A0A0X4ES76_ENTCL]	7.29	1	1	1	96	10.7598	8.74854	1.08621	0.345448
A0A0P8ILE1	Malic enzyme OS=Enterobacter cloacae GN=AN674_11925 PE=3 SV=1 - [A0A0P8ILE1_ENTCL]	27.14	1	18	69	759	82.1456	5.49072	0.908476	0.345622
E3GA41	Cellulose synthase catalytic subunit (UDP-forming) OS=Enterobacter lignolyticus (strain SCF1) GN=Entcl_0210 PE=4 SV=1 - [E3GA41_ENTLS]	1.72	1	1	1	872	100.037	9.53955	0.908511	0.34582
V5AXB7	Uncharacterized protein OS=Enterobacter cloacae S611 GN=EDP2_1226 PE=4 SV=1 - [V5AXB7_ENTCL]	17.27	2	4	5	330	37.5454	9.02686	0.908549	0.346033
A0A0P8Q3Z7	Mandelate racemase/muconate lactonizing protein OS=Enterobacter cloacae subsp. cloacae GN=AN689_43175 PE=4 SV=1 - [A0A0P8Q3Z7_ENTCL]	13.82	4	4	4	398	43.9176	6.34131	0.908555	0.346065
A0A0G3PH66	D-erythrose-4-phosphate dehydrogenase OS=Enterobacter asburiae GN=gapA PE=3 SV=1 - [A0A0G3PH66_ENTAS]	18.58	1	3	3	339	37.1531	6.68311	1.08607	0.346214
V5AR29	MutT/nudix family protein OS=Enterobacter cloacae S611 GN=EDP2_2397 PE=4 SV=1 - [V5AR29_ENTCL]	7.92	1	1	2	240	27.0459	6.40479	0.908591	0.346269
F5RXY5	Rnase II stability modulator GMR OS=Enterobacter hormaechei ATCC 49162 GN=HMPREF9086_2577 PE=4 SV=1 - [F5RXY5_9ENTR]	9.9	5	5	6	495	55.4715	5.93506	0.908603	0.346338
E3GC19	Periplasmic binding protein/LacI transcriptional regulator OS=Enterobacter lignolyticus (strain SCF1) GN=Entcl_1552 PE=4 SV=1 - [E3GC19_ENTLS]	45.78	2	13	111	332	35.9085	6.97607	0.908607	0.346364
A0A0A3YYY7	Diaminopimelate decarboxylase OS=Enterobacter cancerogenus GN=lysA PE=3 SV=1 - [A0A0A3YYY7_9ENTR]	3.36	1	1	1	417	44.8959	6.26514	1.08603	0.346422
A0A0H3CJG4	GTP cyclohydrolase-2 OS=Enterobacter cloacae subsp. cloacae (strain ATCC 13047 / DSM 30054 / NBRC 13535 / NCDC 279-56) GN=ribA PE=3 SV=1 - [A0A0H3CJG4_ENTCC]	40.82	6	6	12	196	21.6741	5.77002	0.908635	0.346519
A0A0N8MN94	Uncharacterized protein (Fragment) OS=Enterobacter cloacae subsp. cloacae GN=AN685_19280 PE=4 SV=1 - [A0A0N8MN94_ENTCL]	3.32	1	1	1	211	23.681	7.51807	1.08566	0.348363
A0A0P8QDU5	GTPase Der OS=Enterobacter cloacae subsp. cloacae GN=der PE=3 SV=1 - [A0A0P8QDU5_ENTCL]	21.84	1	10	21	490	54.9847	6.354	1.08564	0.348473
V5AWX2	YcgL domain-containing protein EDP2_2555 OS=Enterobacter cloacae S611 GN=EDP2_2555 PE=3 SV=1 - [V5AWX2_ENTCL]	10.99	2	2	3	91	10.3693	8.68994	1.08563	0.34852
E3GD65	UDP-N-acetylmuramate--L-alanyl-gamma-D-glutamyl-meso-2,6-diaminoheptandioate ligase OS=Enterobacter lignolyticus (strain SCF1) GN=mpl PE=3 SV=1 - [E3GD65_ENTLS]	11.82	5	5	5	457	49.7201	5.8208	0.909003	0.348607
A0A0M3EZE8	Peptide methionine sulfoxide reductase MsrA OS=Enterobacter cloacae GN=msrA PE=3 SV=1 - [A0A0M3EZE8_ENTCL]	6.57	1	1	4	213	23.4463	5.8208	1.08541	0.349687
A0A0F3YKD8	Histidine biosynthesis bifunctional protein HisIE OS=Enterobacter cloacae GN=hisI PE=3 SV=1 - [A0A0F3YKD8_ENTCL]	18.23	1	2	3	203	22.6175	5.56689	0.90922	0.349836
V5CL31	Ribosomal RNA small subunit methyltransferase D OS=Enterobacter cloacae S611 GN=EDP2_2314 PE=3 SV=1 - [V5CL31_ENTCL]	11	2	2	2	200	21.9733	8.06006	1.08531	0.350231
V5AQC5	DSBA-like thioredoxin domain protein OS=Enterobacter cloacae S611 GN=EDP2_952 PE=4 SV=1 - [V5AQC5_ENTCL]	16.95	3	3	7	236	25.2728	7.84033	0.909302	0.350305
V5AAG3	HTH-type transcriptional regulator AscG OS=Enterobacter cloacae S611 GN=ascG PE=4 SV=1 - [V5AAG3_ENTCL]	5.44	2	2	2	331	36.1175	5.80811	0.909304	0.350316
A0A0X6NU06	Uncharacterized protein OS=Enterobacter cloacae GN=AWI17_23620 PE=4 SV=1 - [A0A0X6NU06_ENTCL]	11.4	2	5	8	386	44.94	4.65283	1.08522	0.350689
V5CNY1	tRNA1(Val) (adenine(37)-N6)-methyltransferase OS=Enterobacter cloacae S611 GN=EDP2_3052 PE=3 SV=1 - [V5CNY1_ENTCL]	3.67	1	1	1	245	27.3698	6.30322	0.909417	0.35096
A0A0M3F021	Fructose-1,6-bisphosphatase class 1 OS=Enterobacter cloacae GN=fbp PE=3 SV=1 - [A0A0M3F021_ENTCL]	35.24	1	8	32	332	36.8236	5.98584	0.90942	0.350976
A0A0F4BFN8	ABC transporter substrate-binding protein OS=Enterobacter cloacae GN=SG71_15900 PE=4 SV=1 - [A0A0F4BFN8_ENTCL]	21.33	1	3	11	225	24.4108	4.55127	0.909438	0.351081
V5AD32	NADH-quinone oxidoreductase subunit N OS=Enterobacter cloacae S611 GN=nuoN PE=3 SV=1 - [V5AD32_ENTCL]	3.71	2	2	3	485	52.0721	9.05615	1.08506	0.351552
A0A0G4BMQ0	Glutamate-ammonia-ligase adenylyltransferase OS=Enterobacter cloacae GN=glnE PE=3 SV=1 - [A0A0G4BMQ0_ENTCL]	7.89	1	6	9	951	108.431	5.50342	0.909587	0.351931
A0A0M3F265	Periplasmic protein OS=Enterobacter cloacae GN=OA46_12005 PE=4 SV=1 - [A0A0M3F265_ENTCL]	17.9	1	4	7	162	18.3672	9.5835	1.0849	0.352373
A0A0A6H1M0	CTP synthase OS=Enterobacter cloacae GN=pyrG PE=3 SV=1 - [A0A0A6H1M0_ENTCL]	41.28	3	18	37	545	60.0599	5.96045	0.909702	0.352587
A0A102BBJ9	Peroxidase OS=Enterobacter cloacae GN=AWI22_08370 PE=4 SV=1 - [A0A102BBJ9_ENTCL]	15.15	1	9	18	726	79.2517	5.30029	0.909713	0.352651
A0A0P8Q240	Chemotaxis protein OS=Enterobacter cloacae subsp. cloacae GN=AN689_42910 PE=4 SV=1 - [A0A0P8Q240_ENTCL]	9.96	2	4	14	562	60.4389	6.55127	0.909729	0.352739
A0A0U4YSR8	Porin OS=Enterobacter asburiae GN=ACJ69_03305 PE=4 SV=1 - [A0A0U4YSR8_ENTAS]	8.97	1	3	29	368	39.8831	4.93213	1.08482	0.35281
A0A0P8CPF3	Beta-methylgalactoside transporter permease (Fragment) OS=Enterobacter cloacae subsp. cloacae GN=mglC PE=4 SV=1 - [A0A0P8CPF3_ENTCL]	7.83	1	1	3	166	17.7405	9.51025	1.08471	0.353417
E3G134	Hydro-lyase, Fe-S type, tartrate/fumarate subfamily, beta subunit OS=Enterobacter lignolyticus (strain SCF1) GN=Entcl_1688 PE=4 SV=1 - [E3G134_ENTLS]	17.27	1	7	16	550	59.684	6.15088	0.909889	0.353655
V5CSE7	ROK family protein OS=Enterobacter cloacae S611 GN=EDP2_3082 PE=4 SV=1 - [V5CSE7_ENTCL]	26.11	3	8	11	406	44.5557	7.91357	0.909905	0.35375
A0A0E2JP35	Peptidase T OS=Enterobacter cloacae EC_38VIM1 GN=L799_19155 PE=4 SV=1 - [A0A0E2JP35_ENTCL]	4.65	1	1	2	409	45.0198	5.05908	1.08464	0.353771
A0A0E2JXC4	Multicopper oxidase OS=Enterobacter cloacae EC_38VIM1 GN=L799_02945 PE=4 SV=1 - [A0A0E2JXC4_ENTCL]	2.11	1	1	1	522	56.9345	6.90283	1.08459	0.354029
A0A0P8RZB4	30S ribosomal protein S19 OS=Enterobacter cloacae subsp. cloacae GN=rpsS PE=3 SV=1 - [A0A0P8RZB4_ENTCL]	68.48	6	6	13	92	10.4097	10.521	1.08457	0.354164
V5B6M1	Succinate dehydrogenase iron-sulfur subunit OS=Enterobacter cloacae S611 GN=frdB PE=3 SV=1 - [V5B6M1_ENTCL]	21.31	5	5	11	244	27.1533	7.29834	0.910004	0.354313
A0A0M3F5H5	Chemotaxis protein OS=Enterobacter cloacae GN=OA46_08240 PE=4 SV=1 - [A0A0M3F5H5_ENTCL]	9.77	1	3	6	512	54.7362	5.47803	1.08421	0.356088
A0A0P8RPS1	Sugar ABC transporter permease OS=Enterobacter cloacae subsp. cloacae GN=AN689_27410 PE=4 SV=1 - [A0A0P8RPS1_ENTCL]	4.1	1	1	1	317	32.9173	9.40771	1.08382	0.35817
V5AX79	Putrescine-binding periplasmic protein OS=Enterobacter cloacae S611 GN=potF PE=3 SV=1 - [V5AX79_ENTCL]	25.68	2	6	24	370	41.0202	7.03467	0.910696	0.35829
E3G4H9	Phosphoglucomutase, alpha-D-glucose phosphate-specific OS=Enterobacter lignolyticus (strain SCF1) GN=Entcl_3127 PE=3 SV=1 - [E3G4H9_ENTLS]	21.98	1	9	19	546	58.3796	6.354	0.910763	0.358677
A0A0A5PI50	Uncharacterized protein OS=Enterobacter cloacae GN=LI64_17210 PE=4 SV=1 - [A0A0A5PI50_ENTCL]	21.11	3	3	5	90	10.1561	5.45264	1.08372	0.358682
A0A0W2SFY9	UPF0294 protein ASU63_06475 OS=Enterobacter hormaechei subsp. oharae GN=ASU65_07410 PE=3 SV=1 - [A0A0W2SFY9_9ENTR]	12.03	3	3	6	266	29.7996	9.48096	1.08362	0.359222
A0A0H3CKP0	DNA protection during starvation protein OS=Enterobacter cloacae subsp. cloacae (strain ATCC 13047 / DSM 30054 / NBRC 13535 / NCDC 279-56) GN=dps PE=3 SV=1 - [A0A0H3CKP0_ENTCC]	59.28	2	11	107	167	18.7197	6.39209	0.910879	0.359349
V5AN60	Peptidase T OS=Enterobacter cloacae S611 GN=pepT PE=3 SV=1 - [V5AN60_ENTCL]	15.29	2	5	18	412	45.3829	5.59229	1.08349	0.359914
E3G459	L-asparaginase, type II OS=Enterobacter lignolyticus (strain SCF1) GN=Entcl_0799 PE=3 SV=1 - [E3G459_ENTLS]	31.32	2	8	26	348	36.9479	7.03467	1.08346	0.360119
A0A0X6WE28	Pili assembly chaperone OS=Enterobacter cloacae GN=AWS21_09565 PE=4 SV=1 - [A0A0X6WE28_ENTCL]	2.3	1	1	1	434	48.0725	7.1665	1.08344	0.360216
A0A0M3EYK8	Penicillin-binding protein 1A OS=Enterobacter cloacae GN=mrcA PE=4 SV=1 - [A0A0M3EYK8_ENTCL]	10.71	2	7	9	850	93.2545	6.93213	1.08342	0.36032
V5AHA9	Aspartokinase OS=Enterobacter cloacae S611 GN=EDP2_2208 PE=3 SV=1 - [V5AHA9_ENTCL]	12.47	1	4	5	449	48.3122	5.2749	1.08342	0.360337
D2ZG46	Transcriptional regulator, LacI family OS=Enterobacter cancerogenus ATCC 35316 GN=ENTCAN_07461 PE=4 SV=1 - [D2ZG46_9ENTR]	8.43	1	2	4	356	38.0721	6.32861	0.911091	0.360576
A0A0M3F507	Thymidylate kinase OS=Enterobacter cloacae GN=tmk PE=3 SV=1 - [A0A0M3F507_ENTCL]	10.33	1	1	3	213	23.8404	5.16064	1.08324	0.361266
G2S1V9	Succinate dehydrogenase flavoprotein subunit OS=Enterobacter asburiae (strain LF7a) GN=Entas_1202 PE=3 SV=1 - [G2S1V9_ENTAL]	48.98	1	23	109	588	64.296	5.93506	1.08322	0.36141
E3G9H9	Oxygen-dependent coproporphyrinogen-III oxidase OS=Enterobacter lignolyticus (strain SCF1) GN=hemF PE=3 SV=1 - [E3G9H9_ENTLS]	5.69	1	1	2	299	34.2096	5.80811	0.91131	0.361842
A0A0A3YS70	Site-determining protein OS=Enterobacter cancerogenus GN=NH00_19545 PE=3 SV=1 - [A0A0A3YS70_9ENTR]	27.41	2	8	21	270	29.5975	5.24951	1.08311	0.361973
A0A102BEV9	Uncharacterized protein OS=Enterobacter cloacae GN=AWI23_19480 PE=4 SV=1 - [A0A102BEV9_ENTCL]	12.73	1	1	1	110	11.5132	9.62744	1.08309	0.3621
A0A0F3X9C4	Methionine--tRNA ligase OS=Enterobacter cloacae GN=metG PE=3 SV=1 - [A0A0F3X9C4_ENTCL]	32.5	1	16	26	677	76.027	5.57959	1.08307	0.362187
A0A0E2JW04	Glucose-1-phosphatase/inositol phosphatase OS=Enterobacter cloacae EC_38VIM1 GN=L799_05515 PE=4 SV=1 - [A0A0E2JW04_ENTCL]	6.05	1	2	7	413	45.855	6.26514	1.08305	0.362291
V5AWA3	D-alanine--D-alanine ligase OS=Enterobacter cloacae S611 GN=ddlB PE=3 SV=1 - [V5AWA3_ENTCL]	13.73	2	4	9	306	32.6518	4.85596	1.08291	0.36305
V5AWD7	Carbamoyl-phosphate synthase (glutamine-hydrolyzing) OS=Enterobacter cloacae S611 GN=carB PE=3 SV=1 - [V5AWD7_ENTCL]	33.15	4	23	36	1074	117.906	5.18604	0.91163	0.363698
A0A0F1DH15	Translocation protein TolB OS=Enterobacter asburiae GN=tolB PE=3 SV=1 - [A0A0F1DH15_ENTAS]	18.84	2	5	8	430	45.8672	8.90967	1.08264	0.364541
G2S9Z3	ABC-type transporter, periplasmic subunit OS=Enterobacter asburiae (strain LF7a) GN=Entas_0206 PE=4 SV=1 - [G2S9Z3_ENTAL]	55.33	3	25	117	535	60.0713	6.75635	0.911798	0.364676
E3G9R2	DNA topoisomerase 1 OS=Enterobacter lignolyticus (strain SCF1) GN=topA PE=3 SV=1 - [E3G9R2_ENTLS]	23.47	2	18	27	865	97.1482	8.23584	0.911812	0.364758
V5ARD9	S-adenosylmethionine decarboxylase proenzyme OS=Enterobacter cloacae S611 GN=speD PE=3 SV=1 - [V5ARD9_ENTCL]	23.86	3	6	7	264	30.4681	5.47803	1.0826	0.364784
V5B2C8	Glycerophosphoryl diester phosphodiesterase OS=Enterobacter cloacae S611 GN=glpQ PE=4 SV=1 - [V5B2C8_ENTCL]	21.47	2	6	12	354	40.2355	6.90283	0.911834	0.364884
A0A0A3YZE4	Imidazole glycerol phosphate synthase subunit HisF OS=Enterobacter cancerogenus GN=hisF PE=3 SV=1 - [A0A0A3YZE4_9ENTR]	20.54	1	4	6	258	28.3615	5.08447	0.911841	0.364928
A0A0X4AT60	Rz lytic protein OS=Enterobacter cloacae GN=AWI11_25430 PE=4 SV=1 - [A0A0X4AT60_ENTCL]	5.19	1	1	1	135	14.3144	6.7124	1.08249	0.365343
A0A0F3YFL6	PTS sugar transporter OS=Enterobacter cloacae GN=RZ87_14010 PE=4 SV=1 - [A0A0F3YFL6_ENTCL]	78.82	4	4	5	85	9.09972	5.8335	1.08249	0.365369
E3G338	Phosphoribosylamine--glycine ligase OS=Enterobacter lignolyticus (strain SCF1) GN=purD PE=3 SV=1 - [E3G338_ENTLS]	18.18	1	6	7	429	45.7881	5.05908	1.08225	0.366663
A0A0F3ZRL5	Aspartate-semialdehyde dehydrogenase OS=Enterobacter cloacae GN=SG66_00215 PE=3 SV=1 - [A0A0F3ZRL5_ENTCL]	22.34	1	5	13	367	39.9125	5.74463	0.912177	0.36689
V5ARY7	Blue copper oxidase CueO OS=Enterobacter cloacae S611 GN=cueO PE=4 SV=1 - [V5ARY7_ENTCL]	3.45	1	1	1	521	56.8686	6.72705	1.08221	0.366899
A0A0X4AHX7	K+/H+ antiporter (Fragment) OS=Enterobacter cloacae GN=cvrA PE=4 SV=1 - [A0A0X4AHX7_ENTCL]	2.46	1	1	1	528	56.4873	5.84619	0.912214	0.367106
V5AXA4	Magnesium and cobalt efflux protein CorC OS=Enterobacter cloacae S611 GN=corC PE=4 SV=1 - [V5AXA4_ENTCL]	40.07	11	11	18	292	33.3475	4.70361	1.08207	0.367626
A0A0P8SLM0	Cardiolipin synthase A OS=Enterobacter cloacae subsp. cloacae GN=cls PE=3 SV=1 - [A0A0P8SLM0_ENTCL]	14.61	2	6	11	486	54.6585	8.66064	1.08206	0.367712
A0A0P8QGB9	Oxidoreductase OS=Enterobacter cloacae subsp. cloacae GN=AN689_47815 PE=4 SV=1 - [A0A0P8QGB9_ENTCL]	3.5	1	1	1	400	44.0686	6.88818	1.08199	0.368092
V5AZI8	Cation-efflux pump FieF OS=Enterobacter cloacae S611 GN=fieF PE=3 SV=1 - [V5AZI8_ENTCL]	6.8	1	1	1	294	32.11	6.96143	0.912403	0.36821
A0A0X6NKJ5	PTS N-acetyl glucosamine transporter subunit IIABC OS=Enterobacter cloacae GN=AWS42_15495 PE=4 SV=1 - [A0A0X6NKJ5_ENTCL]	6.32	1	2	3	649	68.0477	6.03662	0.912536	0.36899
V5AV70	FAD dependent oxidoreductase family protein OS=Enterobacter cloacae S611 GN=EDP2_910 PE=4 SV=1 - [V5AV70_ENTCL]	4.92	1	3	4	752	83.3477	5.88428	1.0818	0.369136
A0A0P8RK09	RNA polymerase sigma factor RpoS OS=Enterobacter cloacae subsp. cloacae GN=rpoS PE=3 SV=1 - [A0A0P8RK09_ENTCL]	45.15	2	11	20	330	37.8637	4.91943	1.08179	0.369196
A0A0U4XLD1	DNA polymerase I OS=Enterobacter asburiae GN=ACJ69_17370 PE=3 SV=1 - [A0A0U4XLD1_ENTAS]	23.23	1	15	24	930	103.506	5.42725	1.08172	0.369593
A0A0M1R1L1	PTS system N-acetyl glucosamine specific transporter subunits IICBA OS=Enterobacter cloacae subsp. dissolvens SDM GN=A3UG_06360 PE=4 SV=1 - [A0A0M1R1L1_ENTCL]	6.39	4	5	12	673	70.7491	6.37939	1.08165	0.369955
E3G335	Malate synthase OS=Enterobacter lignolyticus (strain SCF1) GN=Entcl_4151 PE=3 SV=1 - [E3G335_ENTLS]	30.96	3	14	44	533	60.1237	5.85889	0.912711	0.370012
V5ASP4	UPF0229 protein EDP2_427 OS=Enterobacter cloacae S611 GN=EDP2_427 PE=3 SV=1 - [V5ASP4_ENTCL]	23.53	2	7	13	425	49.0627	7.1958	0.91274	0.370183
A0A0X4EDT4	Lytic murein transglycosylase OS=Enterobacter cloacae GN=AWI28_03920 PE=4 SV=1 - [A0A0X4EDT4_ENTCL]	18.29	1	10	14	645	73.5565	7.43018	1.08156	0.37045
A0A0P8SW09	10 kDa chaperonin (Fragment) OS=Enterobacter cloacae subsp. cloacae GN=groES PE=3 SV=1 - [A0A0P8SW09_ENTCL]	47.56	2	4	19	82	8.72771	8.47021	1.08149	0.370856
V5APH7	Methyl-accepting chemotaxis (MCP) signaling domain protein OS=Enterobacter cloacae S611 GN=EDP2_3362 PE=4 SV=1 - [V5APH7_ENTCL]	3.82	2	3	5	654	70.8779	6.49365	0.912916	0.371219
A0A0X4EXK1	Aconitate hydratase B OS=Enterobacter cloacae GN=AWI28_06265 PE=4 SV=1 - [A0A0X4EXK1_ENTCL]	4.98	1	3	4	864	93.8403	5.74463	1.08142	0.371237
A0A0X4D658	Delta-aminolevulinic acid dehydratase OS=Enterobacter cloacae GN=AWI17_14185 PE=4 SV=1 - [A0A0X4D658_ENTCL]	18.52	2	6	7	324	35.4809	5.22412	1.08141	0.371255
A0A0P8RFB4	Fumarate reductase flavoprotein subunit OS=Enterobacter cloacae subsp. cloacae GN=AN689_21060 PE=3 SV=1 - [A0A0P8RFB4_ENTCL]	34.23	1	17	84	596	65.5265	6.26514	0.912951	0.371424
V5CU81	Uncharacterized protein OS=Enterobacter cloacae S611 GN=EDP2_3612 PE=4 SV=1 - [V5CU81_ENTCL]	6.04	2	2	3	298	33.0714	6.94678	1.08135	0.371597
G2S9H4	Mammalian cell entry related domain protein OS=Enterobacter asburiae (strain LF7a) GN=Entas_2544 PE=4 SV=1 - [G2S9H4_ENTAL]	6.27	2	4	6	877	94.5086	6.40479	1.08126	0.372124
A0A0M3EWI6	PTS cellobiose transporter subunit IIB OS=Enterobacter cloacae GN=OA46_21635 PE=4 SV=1 - [A0A0M3EWI6_ENTCL]	64.36	6	6	33	101	10.9478	7.92822	0.913078	0.372174
A0A0P8UCL3	L-glyceraldehyde 3-phosphate reductase OS=Enterobacter cloacae subsp. cloacae GN=AN689_28595 PE=4 SV=1 - [A0A0P8UCL3_ENTCL]	21.39	2	7	8	346	38.8575	6.55127	0.913157	0.372637
V5B294	Bacterial regulatory helix-turn-helix , lysR family protein OS=Enterobacter cloacae S611 GN=EDP2_1985 PE=4 SV=1 - [V5B294_ENTCL]	3.29	1	1	1	304	33.7685	6.45557	0.913286	0.373396
E3G4A6	Protease HtpX OS=Enterobacter lignolyticus (strain SCF1) GN=htpX PE=3 SV=1 - [E3G4A6_ENTLS]	23.21	5	5	9	293	31.9074	6.80029	1.08099	0.373623
A0A0P8QJM5	Dihydroorotate dehydrogenase (quinone) OS=Enterobacter cloacae subsp. cloacae GN=pyrD PE=3 SV=1 - [A0A0P8QJM5_ENTCL]	15.77	1	5	6	336	36.5984	7.81104	1.08092	0.374003
V5B1L6	UPF0260 protein EDP2_2557 OS=Enterobacter cloacae S611 GN=EDP2_2557 PE=3 SV=1 - [V5B1L6_ENTCL]	10.81	1	1	1	148	17.3703	5.56689	0.913399	0.374066
A0A0F3YD45	4-oxalocrotonate tautomerase OS=Enterobacter cloacae GN=RZ87_22265 PE=4 SV=1 - [A0A0F3YD45_ENTCL]	30.77	1	1	1	78	9.00856	5.41455	0.913438	0.374293
A0A0M1R396	Putative DNAse OS=Enterobacter cloacae subsp. dissolvens SDM GN=A3UG_08565 PE=4 SV=1 - [A0A0M1R396_ENTCL]	21.97	5	5	7	264	29.645	5.41455	0.913503	0.374679
V5AQ51	Cell division protein FtsP OS=Enterobacter cloacae S611 GN=sufI PE=3 SV=1 - [V5AQ51_ENTCL]	5.74	1	2	2	470	51.5113	6.56592	0.913518	0.374769
A0A0W2KIC7	UDP-N-acetyl-D-mannosamine dehydrogenase OS=Enterobacter kobei GN=wecC PE=3 SV=1 - [A0A0W2KIC7_9ENTR]	11.9	1	4	5	420	45.5434	5.40186	1.08064	0.375559
A0A0M3F389	Sulfite reductase [NADPH] flavoprotein alpha-component OS=Enterobacter cloacae GN=cysJ PE=3 SV=1 - [A0A0M3F389_ENTCL]	22.46	1	10	17	601	66.376	4.97021	0.913679	0.375719
V5B1T8	PhoH-like protein OS=Enterobacter cloacae S611 GN=ybeZ PE=4 SV=1 - [V5B1T8_ENTCL]	24.71	2	8	14	348	39.2455	5.93506	0.913689	0.375777
A0A0A7ZJG5	GTP cyclohydrolase 1 type 2 homolog OS=Enterobacter cloacae GN=LI64_06690 PE=3 SV=1 - [A0A0A7ZJG5_ENTCL]	19.43	2	3	7	247	27.1328	5.31299	1.08058	0.375862
V5RNU4	SapC OS=Enterobacter hormaechei subsp. oharae GN=sapC PE=4 SV=1 - [V5RNU4_9ENTR]	5.84	1	1	1	154	16.3716	6.50732	1.08047	0.376502
A0A0P8QND5	Multidrug ABC transporter ATP-binding protein OS=Enterobacter cloacae subsp. cloacae GN=AN689_43300 PE=4 SV=1 - [A0A0P8QND5_ENTCL]	22.4	1	6	10	308	34.6153	8.06006	0.91395	0.377327
V5AVA6	4-aminobutyrate transaminase OS=Enterobacter cloacae S611 GN=gabT PE=3 SV=1 - [V5AVA6_ENTCL]	7.84	1	3	8	421	45.0422	6.62451	0.914009	0.377677
A0A0E2JV50	Uncharacterized protein OS=Enterobacter cloacae EC_38VIM1 GN=L799_09230 PE=4 SV=1 - [A0A0E2JV50_ENTCL]	1.25	1	1	1	877	97.1733	5.85889	0.91401	0.377684
A0A0E2KC76	Malate dehydrogenase OS=Enterobacter cloacae EC_38VIM1 GN=L799_00575 PE=3 SV=1 - [A0A0E2KC76_ENTCL]	7.66	1	3	6	561	62.6307	6.18896	1.08024	0.377763
E3GCX8	Regulatory protein GalF OS=Enterobacter lignolyticus (strain SCF1) GN=Entcl_1648 PE=4 SV=1 - [E3GCX8_ENTLS]	24.5	2	5	9	302	33.3134	6.32861	0.914074	0.378061
A0A0F4BFE6	Flagellin OS=Enterobacter cloacae GN=SG71_16000 PE=3 SV=1 - [A0A0F4BFE6_ENTCL]	47.51	8	10	44	301	31.4916	5.0083	1.08017	0.378171
A0A0M3F092	Glutamine--fructose-6-phosphate aminotransferase [isomerizing] OS=Enterobacter cloacae GN=glmS PE=3 SV=1 - [A0A0M3F092_ENTCL]	36.45	1	17	40	609	66.6523	5.80811	0.914172	0.378646
D2ZKA0	Type VI secretion protein, EvpB/VC_A0108 family OS=Enterobacter cancerogenus ATCC 35316 GN=ENTCAN_08963 PE=4 SV=1 - [D2ZKA0_9ENTR]	9.62	2	2	3	499	56.2909	6.04932	0.914173	0.37865
E3G687	Short-chain dehydrogenase/reductase SDR OS=Enterobacter lignolyticus (strain SCF1) GN=Entcl_3301 PE=4 SV=1 - [E3G687_ENTLS]	23.83	1	5	8	256	27.9827	9.23193	1.08005	0.378802
A0A0P8RIN4	Peptide chain release factor 3 OS=Enterobacter cloacae subsp. cloacae GN=prfC PE=3 SV=1 - [A0A0P8RIN4_ENTCL]	22.68	1	10	19	529	59.6915	5.97314	1.08003	0.378942
V5AXJ8	Lysine-specific permease OS=Enterobacter cloacae S611 GN=lysP PE=4 SV=1 - [V5AXJ8_ENTCL]	5.11	2	2	4	489	53.6319	8.646	0.914284	0.379311
A0A0M1QZ84	60 kDa chaperonin OS=Enterobacter cloacae subsp. dissolvens SDM GN=groEL PE=3 SV=1 - [A0A0M1QZ84_ENTCL]	55.47	1	21	161	548	57.0946	4.94482	0.914351	0.379712
A0A0M3EXV7	Clp protease ClpX OS=Enterobacter cloacae GN=clpA PE=3 SV=1 - [A0A0M3EXV7_ENTCL]	32.45	2	24	40	758	84.2859	6.23975	1.07984	0.379992
A0A0F3YGQ8	ABC transporter ATP-binding protein OS=Enterobacter cloacae GN=RZ87_12685 PE=4 SV=1 - [A0A0F3YGQ8_ENTCL]	18.61	2	9	11	634	71.3557	5.96045	1.07984	0.380019
V3DHF7	LysM domain/ErfK/YbiS/YcfS/YnhG family protein OS=Enterobacter cloacae UCICRE 12 GN=L423_00911 PE=4 SV=1 - [V3DHF7_ENTCL]	5	1	1	1	320	34.459	8.88037	1.07981	0.380147
A0A0N8MYI2	Uncharacterized protein OS=Enterobacter cloacae subsp. cloacae GN=AN689_46610 PE=4 SV=1 - [A0A0N8MYI2_ENTCL]	14.52	2	2	4	124	13.711	6.66846	1.07976	0.380431
V5AW46	Lipoprotein OS=Enterobacter cloacae S611 GN=metQ PE=3 SV=1 - [V5AW46_ENTCL]	40.22	1	7	15	271	29.3274	5.19873	0.914524	0.380741
V5CML7	Inner membrane protein yccF OS=Enterobacter cloacae S611 GN=yccF PE=4 SV=1 - [V5CML7_ENTCL]	12.84	2	2	2	148	16.1939	9.77393	1.07971	0.380743
A0A0F3YA01	ABC transporter substrate-binding protein OS=Enterobacter cloacae GN=RZ87_23100 PE=3 SV=1 - [A0A0F3YA01_ENTCL]	27.24	4	4	5	257	27.5032	7.10791	0.914635	0.381402
V5ADK5	Protein CyaY OS=Enterobacter cloacae S611 GN=cyaY PE=3 SV=1 - [V5ADK5_ENTCL]	26.42	3	3	4	106	12.1238	4.44971	0.914696	0.381766
A0A0P8QAU5	Der GTPase-activating protein YihI OS=Enterobacter cloacae subsp. cloacae GN=yihI PE=3 SV=1 - [A0A0P8QAU5_ENTCL]	18.82	1	2	4	170	19.0467	6.39209	1.07952	0.38177
A0A0A6HFS3	Glutathione reductase OS=Enterobacter cloacae GN=gor PE=3 SV=1 - [A0A0A6HFS3_ENTCL]	13.78	1	5	10	450	48.5897	6.13818	1.07948	0.381991
A0A0X6YFH0	Adenylosuccinate lyase OS=Enterobacter cloacae GN=AWS16_02520 PE=4 SV=1 - [A0A0X6YFH0_ENTCL]	24.56	1	10	12	456	51.6737	6.20166	1.07943	0.38228
A0A0A3Z688	Protein phosphatase CheZ OS=Enterobacter cancerogenus GN=NH00_03320 PE=3 SV=1 - [A0A0A3Z688_9ENTR]	23.47	1	4	13	213	23.6948	4.61475	1.07942	0.382331
A0A0P8J0Y4	Probable protein kinase UbiB OS=Enterobacter cloacae GN=ubiB PE=3 SV=1 - [A0A0P8J0Y4_ENTCL]	10.26	2	6	8	546	63.4603	8.86572	1.07938	0.382604
A0A0M3F190	Two-component sensor protein OS=Enterobacter cloacae GN=cpxA PE=4 SV=1 - [A0A0M3F190_ENTCL]	12.91	2	5	7	457	51.7739	6.18896	1.07924	0.383372
A0A0A3YT80	Signal recognition particle receptor FtsY OS=Enterobacter cancerogenus GN=ftsY PE=3 SV=1 - [A0A0A3YT80_9ENTR]	19.43	1	7	12	530	57.6304	4.48779	0.914967	0.383388
V5CUT5	ATP-dependent 6-phosphofructokinase OS=Enterobacter cloacae S611 GN=pfkA PE=3 SV=1 - [V5CUT5_ENTCL]	38.44	4	12	30	320	34.9458	5.88428	0.914977	0.383448
A0A0M3FAF1	Transcriptional regulator OS=Enterobacter cloacae GN=OA46_01090 PE=4 SV=1 - [A0A0M3FAF1_ENTCL]	13.82	1	3	3	217	25.0349	6.55127	0.915004	0.383609
A0A0M1R5N7	Tryptophan synthase beta chain OS=Enterobacter cloacae subsp. dissolvens SDM GN=trpB PE=3 SV=1 - [A0A0M1R5N7_ENTCL]	34.76	1	10	19	397	42.8587	6.46826	0.915047	0.383867
A0A0X6YFY8	Endopeptidase OS=Enterobacter cloacae GN=AWS16_23380 PE=4 SV=1 - [A0A0X6YFY8_ENTCL]	4.46	1	1	1	157	17.5022	9.59814	1.07915	0.383868
E3GAY3	Extracellular ligand-binding receptor OS=Enterobacter lignolyticus (strain SCF1) GN=Entcl_0286 PE=4 SV=1 - [E3GAY3_ENTLS]	29.59	1	8	16	365	38.8029	7.43018	0.91508	0.38406
A0A0A3YWX3	2-amino-3-ketobutyrate coenzyme A ligase OS=Enterobacter cancerogenus GN=kbl PE=3 SV=1 - [A0A0A3YWX3_9ENTR]	10.7	2	5	9	402	43.515	6.32861	0.915092	0.384136
V5B2M1	Nucleoid-associated protein EDP2_3505 OS=Enterobacter cloacae S611 GN=EDP2_3505 PE=3 SV=1 - [V5B2M1_ENTCL]	53.21	5	5	10	109	11.9339	5.07178	1.07908	0.384271
A0A0M3EXG4	Alpha-glucosidase OS=Enterobacter cloacae GN=OA46_19730 PE=3 SV=1 - [A0A0M3EXG4_ENTCL]	1.14	1	1	1	787	90.5565	5.68115	1.07903	0.384542
V5AXE2	Imelysin family protein OS=Enterobacter cloacae S611 GN=EDP2_224 PE=4 SV=1 - [V5AXE2_ENTCL]	29.07	2	10	13	375	40.7411	5.36377	0.915183	0.384678
A0A0P8UF97	Non-canonical purine NTP pyrophosphatase OS=Enterobacter cloacae subsp. cloacae GN=AN689_43555 PE=3 SV=1 - [A0A0P8UF97_ENTCL]	11.17	1	2	3	197	20.9627	5.23682	0.915211	0.384847
A0A0A4A2H7	3-oxoacyl-[acyl-carrier-protein] synthase 2 OS=Enterobacter cancerogenus GN=NH00_06940 PE=3 SV=1 - [A0A0A4A2H7_9ENTR]	18.4	4	4	8	424	43.8874	6.04932	0.915236	0.384997
A0A0P8PZM3	Phosphoheptose isomerase OS=Enterobacter cloacae subsp. cloacae GN=gmhA PE=3 SV=1 - [A0A0P8PZM3_ENTCL]	29.02	1	5	16	193	20.9247	6.41748	0.915243	0.38504
V5AC03	Glycosyl transferase 2 family protein OS=Enterobacter cloacae S611 GN=EDP2_2416 PE=4 SV=1 - [V5AC03_ENTCL]	0.93	1	1	1	1188	134.061	5.88428	0.915266	0.385181
A0A0N8N026	Ribokinase OS=Enterobacter cloacae subsp. cloacae GN=AN689_44340 PE=3 SV=1 - [A0A0N8N026_ENTCL]	14.24	1	3	4	309	32.0677	5.07178	1.07886	0.385504
V5AUW8	Der GTPase-activating protein YihI OS=Enterobacter cloacae S611 GN=yihI PE=3 SV=1 - [V5AUW8_ENTCL]	10.78	1	2	3	167	18.9386	6.15088	1.07869	0.386456
A0A0G4BHD2	Nicotinamidase/pyrazinamidase OS=Enterobacter cloacae GN=ABT55_11625 PE=4 SV=1 - [A0A0G4BHD2_ENTCL]	3.76	1	1	1	213	23.3162	4.69092	1.07868	0.386511
D2ZH18	UvrABC system protein B OS=Enterobacter cancerogenus ATCC 35316 GN=uvrB PE=3 SV=1 - [D2ZH18_9ENTR]	19.67	1	11	17	671	76.0153	5.23682	1.07866	0.386616
V5AEZ4	Flagellar motor switch protein FliG OS=Enterobacter cloacae S611 GN=fliG PE=3 SV=1 - [V5AEZ4_ENTCL]	24.4	7	7	8	332	37.0693	4.86865	1.07862	0.386885
A0A0E1J6B1	Malate synthase OS=Enterobacter cloacae GN=LI62_01800 PE=3 SV=1 - [A0A0E1J6B1_ENTCL]	17.26	1	9	28	533	60.4838	6.39209	0.915612	0.38726
A0A0X4ASB3	Uncharacterized protein OS=Enterobacter cloacae GN=AWI11_09160 PE=4 SV=1 - [A0A0X4ASB3_ENTCL]	0.93	1	1	1	754	87.8924	9.21729	0.915727	0.38795
A0A0H3CE55	Uncharacterized protein OS=Enterobacter cloacae subsp. cloacae (strain ATCC 13047 / DSM 30054 / NBRC 13535 / NCDC 279-56) GN=ECL_00323 PE=4 SV=1 - [A0A0H3CE55_ENTCC]	6.68	2	2	2	449	45.587	7.45947	1.07841	0.388039
A0A0A3ZNM1	ATP synthase subunit c OS=Enterobacter cancerogenus GN=NH00_23065 PE=3 SV=1 - [A0A0A3ZNM1_9ENTR]	8.86	1	1	1	79	8.23638	4.61475	1.07841	0.388057
V5B6A5	Multiple antibiotic resistance protein marR OS=Enterobacter cloacae S611 GN=marR PE=4 SV=1 - [V5B6A5_ENTCL]	10.42	1	1	2	144	16.2035	7.7085	0.915789	0.388326
V5A9T0	ATP-dependent zinc metalloprotease FtsH OS=Enterobacter cloacae S611 GN=ftsH PE=3 SV=1 - [V5A9T0_ENTCL]	45.26	3	28	66	643	70.7424	6.11279	1.07829	0.38873
A0A0M3F7F7	Transcription antiterminator LicT OS=Enterobacter cloacae GN=OA46_03560 PE=4 SV=1 - [A0A0M3F7F7_ENTCL]	2.89	1	1	1	277	32.096	6.80029	1.07828	0.388774
A0A0A3YVG8	Sugar ABC transporter substrate-binding protein OS=Enterobacter cancerogenus GN=NH00_10755 PE=4 SV=1 - [A0A0A3YVG8_9ENTR]	11.48	1	4	18	331	35.7364	6.59521	0.915865	0.388784
A0A0P8SPZ9	Phosphoenolpyruvate synthase OS=Enterobacter cloacae subsp. cloacae GN=AN689_36535 PE=3 SV=1 - [A0A0P8SPZ9_ENTCL]	23.23	2	17	48	792	87.1064	5.12256	0.915885	0.388902
V5AAW1	ATP-dependent helicase HrpB OS=Enterobacter cloacae S611 GN=hrpB PE=4 SV=1 - [V5AAW1_ENTCL]	10.14	2	7	9	809	88.688	6.52197	0.915887	0.388915
E3G2X8	Glucan 1,3-alpha-glucosidase OS=Enterobacter lignolyticus (strain SCF1) GN=Entcl_2998 PE=3 SV=1 - [E3G2X8_ENTLS]	1.65	1	1	1	787	90.2365	6.31592	0.915889	0.388925
A0A0F3YLB7	Long-chain fatty acid outer membrane transporter OS=Enterobacter cloacae GN=RZ87_08335 PE=4 SV=1 - [A0A0F3YLB7_ENTCL]	9.6	2	4	16	427	46.8387	5.09717	0.915955	0.389323
A0A0F3YL44	Beta-D-glucoside glucohydrolase OS=Enterobacter cloacae GN=RZ87_07535 PE=3 SV=1 - [A0A0F3YL44_ENTCL]	14.9	2	13	18	765	83.4374	6.32861	1.07815	0.389516
E3G375	Xaa-Pro dipeptidase OS=Enterobacter lignolyticus (strain SCF1) GN=pepQ PE=3 SV=1 - [E3G375_ENTLS]	19.86	2	6	11	443	50.2215	6.49365	1.07814	0.389607
A0A0P8R370	Transcription accessory protein OS=Enterobacter cloacae subsp. cloacae GN=AN689_30475 PE=4 SV=1 - [A0A0P8R370_ENTCL]	27.8	1	19	30	777	85.2481	6.20166	1.07811	0.389756
A0A0P8PM90	Superoxide dismutase (Fragment) OS=Enterobacter cloacae subsp. cloacae GN=AN689_60650 PE=3 SV=1 - [A0A0P8PM90_ENTCL]	29.57	1	4	12	115	12.6954	6.1001	1.07809	0.389863
E3G5C1	Isochorismatase OS=Enterobacter lignolyticus (strain SCF1) GN=Entcl_3200 PE=4 SV=1 - [E3G5C1_ENTLS]	5.3	1	2	2	283	31.7751	5.51611	0.91605	0.3899
A0A0F4BR06	Endonuclease III OS=Enterobacter cloacae GN=nth PE=3 SV=1 - [A0A0F4BR06_ENTCL]	20.38	4	4	5	211	23.4234	8.44092	1.07803	0.390229
A0A0P8TH83	Cell division protein ZapB OS=Enterobacter cloacae subsp. cloacae GN=zapB PE=3 SV=1 - [A0A0P8TH83_ENTCL]	58.23	3	4	8	79	9.29267	4.56396	1.07792	0.390845
A0A0U1PMZ3	Peptide ABC transporter ATPase OS=Enterobacter cloacae GN=SR99_03710 PE=4 SV=1 - [A0A0U1PMZ3_ENTCL]	5.83	1	1	1	360	39.7038	8.95361	0.916217	0.390904
E3GB10	Glycerol-3-phosphate dehydrogenase OS=Enterobacter lignolyticus (strain SCF1) GN=Entcl_0313 PE=3 SV=1 - [E3GB10_ENTLS]	34.86	2	20	55	502	56.6501	7.1665	0.916246	0.39108
A0A0M3F9G2	Membrane protein OS=Enterobacter cloacae GN=OA46_04235 PE=4 SV=1 - [A0A0M3F9G2_ENTCL]	4.75	1	2	10	358	39.3267	4.79248	0.916316	0.391507
A0A0E2K878	Uncharacterized protein OS=Enterobacter cloacae EC_38VIM1 GN=L799_07480 PE=4 SV=1 - [A0A0E2K878_ENTCL]	11.11	1	1	1	90	10.064	7.75244	0.916342	0.391662
F5RY94	GTP-dependent nucleic acid-binding protein EngD (Fragment) OS=Enterobacter hormaechei ATCC 49162 GN=engD PE=3 SV=1 - [F5RY94_9ENTR]	35.42	2	10	17	336	36.5327	4.88135	0.916375	0.391865
A0A0P8SZ14	Purine nucleoside phosphoramidase OS=Enterobacter cloacae subsp. cloacae GN=AN689_46605 PE=4 SV=1 - [A0A0P8SZ14_ENTCL]	22.69	3	3	9	119	13.1769	6.40479	0.91641	0.392077
A0A0M3F7S7	CDP-diacylglycerol--serine O-phosphatidyltransferase OS=Enterobacter cloacae GN=pssA PE=3 SV=1 - [A0A0M3F7S7_ENTCL]	14.41	1	6	9	451	52.6737	9.02686	0.916641	0.393475
A0A0N8N0I1	Protein phosphatase CheZ OS=Enterobacter cloacae subsp. cloacae GN=AN689_41200 PE=3 SV=1 - [A0A0N8N0I1_ENTCL]	24.77	1	4	13	214	23.8529	4.60205	0.916829	0.394616
A0A0X6V7W9	Two-component system response regulator OS=Enterobacter asburiae GN=AWS24_06940 PE=4 SV=1 - [A0A0X6V7W9_ENTAS]	4.63	1	1	1	216	24.085	8.88037	1.07718	0.395094
V5B2K3	Sensor protein dcuS OS=Enterobacter cloacae S611 GN=dcuS PE=4 SV=1 - [V5B2K3_ENTCL]	2.53	1	1	1	435	47.6677	6.34131	1.07707	0.395709
V5ASB3	Protein yebF OS=Enterobacter cloacae S611 GN=yebF PE=4 SV=1 - [V5ASB3_ENTCL]	15.52	2	2	3	116	12.5185	8.80713	0.917109	0.396323
V5CXB6	Protein yciI OS=Enterobacter cloacae S611 GN=yciI PE=4 SV=1 - [V5CXB6_ENTCL]	26.53	1	2	7	98	10.6036	5.13525	1.07694	0.396471
A0A0A3ZWU9	GTPase Era OS=Enterobacter cancerogenus GN=era PE=3 SV=1 - [A0A0A3ZWU9_9ENTR]	12.33	2	4	6	300	33.7776	6.97607	0.917146	0.396548
A0A0X6U6Y3	Integrase OS=Enterobacter cloacae GN=AWS26_21745 PE=4 SV=1 - [A0A0X6U6Y3_ENTCL]	3.84	1	1	1	417	47.9477	9.64209	0.917161	0.396636
E3G5L0	Glutamine synthetase OS=Enterobacter lignolyticus (strain SCF1) GN=Entcl_4384 PE=3 SV=1 - [E3G5L0_ENTLS]	31.13	1	10	17	469	51.8918	5.52881	1.07691	0.396646
A0A0M3F5X3	30S ribosomal protein S2 OS=Enterobacter cloacae GN=rpsB PE=3 SV=1 - [A0A0M3F5X3_ENTCL]	43.57	1	10	62	241	26.7598	7.13721	0.917178	0.396741
A0A0M3F3J4	B12-dependent methionine synthase OS=Enterobacter cloacae GN=metH PE=4 SV=1 - [A0A0M3F3J4_ENTCL]	12.47	2	13	15	1227	135.785	4.99561	1.07685	0.396958
A0A0P8Q7N9	OriC-binding nucleoid-associated protein OS=Enterobacter cloacae subsp. cloacae GN=AN689_36320 PE=4 SV=1 - [A0A0P8Q7N9_ENTCL]	25.35	2	2	2	71	8.36728	6.78564	1.07679	0.397339
V5AEI3	Helix-turn-helix domain protein OS=Enterobacter cloacae S611 GN=EDP2_3245 PE=4 SV=1 - [V5AEI3_ENTCL]	7.83	2	2	2	281	31.6101	8.27979	0.917288	0.397413
A0A0A3YNQ1	ABC transporter ATP-binding protein OS=Enterobacter cancerogenus GN=NH00_23375 PE=4 SV=1 - [A0A0A3YNQ1_9ENTR]	22.53	1	4	4	253	28.8237	7.09326	0.917425	0.39825
V5AGC2	Tryptophan biosynthesis protein trpCF OS=Enterobacter cloacae S611 GN=trpC PE=3 SV=1 - [V5AGC2_ENTCL]	4.65	1	2	4	452	48.8041	5.51611	1.07662	0.398343
E3GC78	Flagellar hook protein FlgE OS=Enterobacter lignolyticus (strain SCF1) GN=Entcl_2716 PE=3 SV=1 - [E3GC78_ENTLS]	10.95	1	3	5	402	42.0966	4.97021	1.07661	0.398346
A0A0P8STH6	DeoR family transcriptional regulator OS=Enterobacter cloacae subsp. cloacae GN=AN689_34335 PE=4 SV=1 - [A0A0P8STH6_ENTCL]	3.2	1	1	1	250	27.5371	6.06201	0.917468	0.398515
V5AX24	RNA polymerase sigma factor FliA OS=Enterobacter cloacae S611 GN=fliA PE=3 SV=1 - [V5AX24_ENTCL]	32.64	5	5	9	239	27.5511	5.2876	0.917508	0.398754
V5A9E1	YqjK-like family protein OS=Enterobacter cloacae S611 GN=EDP2_754 PE=4 SV=1 - [V5A9E1_ENTCL]	12.5	1	1	2	96	11.1379	11.9419	1.07651	0.398931
E3GAD1	Aspartate-semialdehyde dehydrogenase OS=Enterobacter lignolyticus (strain SCF1) GN=Entcl_1406 PE=3 SV=1 - [E3GAD1_ENTLS]	11.87	3	3	5	337	36.0503	4.57666	1.07643	0.399412
V5CS18	FHA domain protein OS=Enterobacter cloacae S611 GN=EDP2_2583 PE=4 SV=1 - [V5CS18_ENTCL]	16.17	4	8	15	606	65.5176	4.69092	1.0764	0.399585
E3G930	ATP-dependent helicase HrpB OS=Enterobacter lignolyticus (strain SCF1) GN=Entcl_3586 PE=4 SV=1 - [E3G930_ENTLS]	8.4	1	6	7	810	88.4089	6.7417	1.07635	0.399871
D2ZJ42	Bifunctional ligase/repressor BirA OS=Enterobacter cancerogenus ATCC 35316 GN=birA PE=3 SV=1 - [D2ZJ42_9ENTR]	12.81	4	4	6	320	35.0754	5.43994	1.07634	0.399959
A0A0P8EMW2	Sugar ABC transporter substrate-binding protein OS=Enterobacter cloacae subsp. cloacae GN=AN659_24795 PE=4 SV=1 - [A0A0P8EMW2_ENTCL]	53.92	1	16	150	332	35.6594	6.27783	0.917745	0.400209
A0A0A3YVR7	Transaldolase OS=Enterobacter cancerogenus GN=tal PE=3 SV=1 - [A0A0A3YVR7_9ENTR]	32.18	2	9	26	317	35.1833	5.36377	1.07618	0.400864
A0A0X4AZ62	ABC transporter substrate-binding protein OS=Enterobacter cloacae GN=AWI12_11765 PE=4 SV=1 - [A0A0X4AZ62_ENTCL]	21.52	1	3	12	223	24.3827	4.43701	0.917856	0.400889
D2ZB39	Putrescine-binding periplasmic protein OS=Enterobacter cancerogenus ATCC 35316 GN=potD PE=3 SV=1 - [D2ZB39_9ENTR]	22.97	1	7	9	344	38.5774	5.16064	1.07618	0.400891
V5B712	Uncharacterized protein OS=Enterobacter cloacae S611 GN=EDP2_2216 PE=4 SV=1 - [V5B712_ENTCL]	8.89	1	1	3	90	10.4825	10.272	1.07616	0.40096
V3PN13	Glycerophosphoryl diester phosphodiesterase OS=Enterobacter sp. MGH 24 GN=L370_04338 PE=4 SV=1 - [V3PN13_9ENTR]	17.38	1	5	10	351	39.7501	6.41748	0.917884	0.401058
D2ZIE8	Permease IIC component OS=Enterobacter cancerogenus ATCC 35316 GN=ENTCAN_08152 PE=4 SV=1 - [D2ZIE8_9ENTR]	1.84	1	1	1	434	47.2729	8.42627	1.07614	0.401097
A0A0H3CFD0	Lipoprotein OS=Enterobacter cloacae subsp. cloacae (strain ATCC 13047 / DSM 30054 / NBRC 13535 / NCDC 279-56) GN=ECL_01001 PE=3 SV=1 - [A0A0H3CFD0_ENTCC]	44.28	2	8	16	271	29.4086	5.40186	0.917916	0.401253
A0A0M1R8L1	Uncharacterized protein OS=Enterobacter cloacae subsp. dissolvens SDM GN=A3UG_18505 PE=4 SV=1 - [A0A0M1R8L1_ENTCL]	19.89	1	6	25	362	39.5453	6.65381	0.917934	0.401368
A0A0A3YUK8	UDP-N-acetylglucosamine 2-epimerase OS=Enterobacter cancerogenus GN=wecB PE=3 SV=1 - [A0A0A3YUK8_9ENTR]	5.61	1	2	4	374	41.8337	5.92236	1.07606	0.401558
A0A0X3YUC0	Microcin ABC transporter permease (Fragment) OS=Enterobacter cloacae GN=AWI05_15470 PE=4 SV=1 - [A0A0X3YUC0_ENTCL]	4.64	2	2	2	302	34.0101	8.96826	1.07602	0.401788
V5CS48	Uncharacterized protein OS=Enterobacter cloacae S611 GN=EDP2_2588 PE=4 SV=1 - [V5CS48_ENTCL]	23.6	9	12	20	623	69.9847	6.07471	1.07601	0.401872
G2S3J4	Short-chain dehydrogenase/reductase SDR OS=Enterobacter asburiae (strain LF7a) GN=Entas_4179 PE=3 SV=1 - [G2S3J4_ENTAL]	9.47	1	2	3	264	27.6251	5.04639	0.918033	0.401971
A0A0F1QNH5	CDP-diacylglycerol--serine O-phosphatidyltransferase OS=Enterobacter cloacae GN=pssA PE=3 SV=1 - [A0A0F1QNH5_ENTCL]	21.73	2	8	13	451	52.6619	9.27588	1.07592	0.402369
D2ZGF2	Acetolactate synthase, catabolic OS=Enterobacter cancerogenus ATCC 35316 GN=alsS PE=3 SV=1 - [D2ZGF2_9ENTR]	5.7	1	2	2	544	58.3213	5.96045	0.918112	0.402457
V5CNI4	Tetratricopeptide repeat family protein OS=Enterobacter cloacae S611 GN=EDP2_2999 PE=4 SV=1 - [V5CNI4_ENTCL]	14.56	3	3	6	206	22.3914	5.73193	1.07574	0.403394
A0A0A3YIZ6	30S ribosomal protein S14 OS=Enterobacter cancerogenus GN=rpsN PE=3 SV=1 - [A0A0A3YIZ6_9ENTR]	36.63	1	4	12	101	11.6013	11.1655	0.918374	0.404069
A0A0F3XTZ3	Membrane protein OS=Enterobacter cloacae GN=SG66_12385 PE=4 SV=1 - [A0A0F3XTZ3_ENTCL]	16.27	1	2	3	252	27.7072	5.64307	1.07559	0.404289
A0A0A3ZLK5	50S ribosomal protein L14 OS=Enterobacter cancerogenus GN=rplN PE=3 SV=1 - [A0A0A3ZLK5_9ENTR]	38.21	2	5	30	123	13.5605	10.5503	0.918416	0.404326
A0A0A5PK34	Trk system potassium uptake protein OS=Enterobacter cloacae GN=LI62_23805 PE=3 SV=1 - [A0A0A5PK34_ENTCL]	2.28	1	1	1	483	52.8802	9.05615	1.07557	0.404386
E3G4X0	2-polyprenyl-6-methoxyphenol 4-hydroxylase OS=Enterobacter lignolyticus (strain SCF1) GN=Entcl_0845 PE=4 SV=1 - [E3G4X0_ENTLS]	2.32	1	1	1	388	41.5824	8.04541	0.918513	0.404926
A0A0A7ZGW7	D-3-phosphoglycerate dehydrogenase OS=Enterobacter cloacae GN=LI64_17470 PE=3 SV=1 - [A0A0A7ZGW7_ENTCL]	19.02	8	8	14	410	44.0991	6.46826	1.07548	0.40494
V5CS09	Serine/threonine-protein phosphatase 1 OS=Enterobacter cloacae S611 GN=pphA PE=4 SV=1 - [V5CS09_ENTCL]	5.61	1	1	2	214	24.7833	5.75732	0.918568	0.405262
A0A0N8MXN8	Protoheme IX biogenesis protein OS=Enterobacter cloacae subsp. cloacae GN=AN689_29560 PE=4 SV=1 - [A0A0N8MXN8_ENTCL]	8.52	1	3	7	399	45.3049	8.17725	0.918593	0.405417
V5B6H9	RNA-binding protein Hfq OS=Enterobacter cloacae S611 GN=hfq PE=3 SV=1 - [V5B6H9_ENTCL]	51.49	5	5	20	101	11.0685	7.6499	1.07535	0.405692
A0A0P8QCL9	Cytoplasmic asparaginase I OS=Enterobacter cloacae subsp. cloacae GN=ansA PE=3 SV=1 - [A0A0P8QCL9_ENTCL]	11.83	1	2	5	338	36.9177	5.99854	0.918665	0.40586
E3GC57	Thymidylate kinase OS=Enterobacter lignolyticus (strain SCF1) GN=tmk PE=3 SV=1 - [E3GC57_ENTLS]	8.92	1	2	3	213	23.6054	5.24951	1.07532	0.405872
A0A0P8RE78	Phosphoenolpyruvate carboxykinase [ATP] OS=Enterobacter cloacae subsp. cloacae GN=pckA PE=3 SV=1 - [A0A0P8RE78_ENTCL]	20.37	2	8	59	540	59.7861	5.40186	0.918715	0.40617
A0A0X4EP68	Uncharacterized protein OS=Enterobacter cloacae GN=AWI28_16920 PE=4 SV=1 - [A0A0X4EP68_ENTCL]	5.84	1	2	2	497	55.6275	5.71924	0.918881	0.407199
A0A0F1PGM9	Galactarate dehydratase (L-threo-forming) OS=Enterobacter cloacae GN=garD PE=3 SV=1 - [A0A0F1PGM9_ENTCL]	16.63	1	7	8	523	56.32	5.52881	1.07504	0.407541
A0A0A3YIJ1	Uncharacterized protein OS=Enterobacter cancerogenus GN=NH00_24880 PE=4 SV=1 - [A0A0A3YIJ1_9ENTR]	3.87	1	1	2	181	20.0117	8.27979	1.07502	0.407617
E3G8T8	ATP-dependent helicase HrpA OS=Enterobacter lignolyticus (strain SCF1) GN=Entcl_2408 PE=4 SV=1 - [E3G8T8_ENTLS]	11.77	1	13	17	1300	148.429	7.53271	1.07502	0.407651
V5A970	Glycosyl hydrolase 1 family protein OS=Enterobacter cloacae S611 GN=EDP2_944 PE=3 SV=1 - [V5A970_ENTCL]	19.71	2	7	8	477	54.8234	5.71924	1.07492	0.408221
A0A0M3F8Y8	Ribonucleoside-diphosphate reductase OS=Enterobacter cloacae GN=OA46_03225 PE=3 SV=1 - [A0A0M3F8Y8_ENTCL]	22.47	1	16	36	761	85.5052	6.1001	1.07489	0.408378
D2ZHX8	Glycerol-3-phosphate dehydrogenase [NAD(P)+] OS=Enterobacter cancerogenus ATCC 35316 GN=gpsA PE=3 SV=1 - [D2ZHX8_9ENTR]	25.96	1	6	10	339	36.1296	6.94678	0.919191	0.409114
A0A0M3F1R2	Serine/threonine protein kinase OS=Enterobacter cloacae GN=OA46_11890 PE=4 SV=1 - [A0A0M3F1R2_ENTCL]	37.89	1	24	84	644	74.3325	5.85889	1.07472	0.409381
V5AVZ0	Dihydrofolate reductase OS=Enterobacter cloacae S611 GN=folA PE=3 SV=1 - [V5AVZ0_ENTCL]	28.3	1	5	9	159	17.9818	4.77979	0.919241	0.409421
A0A0M3F058	Oligopeptidase A OS=Enterobacter cloacae GN=OA46_19040 PE=3 SV=1 - [A0A0M3F058_ENTCL]	17.65	2	12	23	680	76.6952	5.18604	1.07471	0.409439
A0A0P8QKD2	Outer membrane protein assembly factor BamC OS=Enterobacter cloacae subsp. cloacae GN=bamC PE=3 SV=1 - [A0A0P8QKD2_ENTCL]	33.14	5	7	9	344	36.8747	5.79541	1.07467	0.409711
E3G3M1	Transcriptional regulator, RpiR family OS=Enterobacter lignolyticus (strain SCF1) GN=Entcl_1937 PE=4 SV=1 - [E3G3M1_ENTLS]	22.49	4	4	7	289	31.8934	6.23975	0.91929	0.409725
A0A0F3YRD2	Acetolactate synthase OS=Enterobacter cloacae GN=RZ87_02120 PE=3 SV=1 - [A0A0F3YRD2_ENTCL]	2.49	1	1	1	562	59.8115	5.49072	1.07454	0.410451
A0A0A6HZR2	Histidine ABC transporter substrate-binding protein HisJ OS=Enterobacter cloacae GN=LI63_017420 PE=3 SV=1 - [A0A0A6HZR2_ENTCL]	23.46	1	5	17	260	28.5048	7.85498	1.07454	0.410466
A0A0J0SRS4	L-threonine dehydratase OS=Enterobacter sp. BIDMC94 GN=ilvA PE=3 SV=1 - [A0A0J0SRS4_9ENTR]	14.98	1	6	8	514	56.2429	6.02393	0.919438	0.410649
A0A0M3F527	Flagellar basal-body rod protein FlgC OS=Enterobacter cloacae GN=flgC PE=4 SV=1 - [A0A0M3F527_ENTCL]	8.96	1	1	1	134	13.9151	5.05908	1.07445	0.410997
A0A0E1JHI1	Glutathione synthetase OS=Enterobacter cloacae GN=gshB PE=3 SV=1 - [A0A0E1JHI1_ENTCL]	24.76	1	6	12	315	35.5733	5.31299	1.07437	0.411456
A0A0M3EZ50	Transcriptional regulator OS=Enterobacter cloacae GN=OA46_17625 PE=4 SV=1 - [A0A0M3EZ50_ENTCL]	5.66	1	1	2	212	23.3955	8.55811	1.07436	0.411487
V5CL58	Transcription elongation factor GreB OS=Enterobacter cloacae S611 GN=greB PE=3 SV=1 - [V5CL58_ENTCL]	33.76	6	6	6	157	18.4225	6.82959	1.07435	0.411574
A0A0P8UFW3	D-alanine/D-serine/glycine permease OS=Enterobacter cloacae subsp. cloacae GN=AN689_29585 PE=4 SV=1 - [A0A0P8UFW3_ENTCL]	3.47	1	2	2	461	50.2296	9.46631	1.07434	0.411656
A0A0N8N0S5	Elongation factor P--(R)-beta-lysine ligase OS=Enterobacter cloacae subsp. cloacae GN=epmA PE=3 SV=1 - [A0A0N8N0S5_ENTCL]	8	1	1	1	325	36.9234	5.35107	0.919677	0.412131
E3G2K2	Sigma 54 interacting domain protein OS=Enterobacter lignolyticus (strain SCF1) GN=Entcl_0665 PE=4 SV=1 - [E3G2K2_ENTLS]	5.74	1	2	2	523	59.2805	7.25439	1.07423	0.412261
A0A0A5QZD4	Transcriptional regulator OS=Enterobacter cloacae GN=LI62_06990 PE=4 SV=1 - [A0A0A5QZD4_ENTCL]	21.43	2	7	8	406	44.4046	7.72314	0.919862	0.41328
V5AVK7	DEAD/DEAH box helicase family protein OS=Enterobacter cloacae S611 GN=EDP2_2713 PE=4 SV=1 - [V5AVK7_ENTCL]	1.25	1	1	2	1040	116.665	5.89697	1.07388	0.414345
V5ABS5	SpoVR like family protein OS=Enterobacter cloacae S611 GN=EDP2_2560 PE=4 SV=1 - [V5ABS5_ENTCL]	24.31	4	13	22	510	60.569	5.92236	0.92014	0.415013
V5APF7	Protein-L-isoaspartate O-methyltransferase OS=Enterobacter cloacae S611 GN=pcm PE=3 SV=1 - [V5APF7_ENTCL]	9.13	2	2	3	208	23.3484	7.13721	1.07373	0.415266
A0A0G4BK55	Exoribonuclease 2 OS=Enterobacter cloacae GN=ABT55_14635 PE=3 SV=1 - [A0A0G4BK55_ENTCL]	13.35	1	8	11	644	72.5941	5.73193	1.07371	0.415388
V5AC49	Uncharacterized protein OS=Enterobacter cloacae S611 GN=EDP2_2571 PE=4 SV=1 - [V5AC49_ENTCL]	33.78	14	14	34	447	50.7868	6.07471	1.07368	0.415515
G2S9L0	Arginine--tRNA ligase OS=Enterobacter asburiae (strain LF7a) GN=argS PE=3 SV=1 - [G2S9L0_ENTAL]	27.56	1	14	21	577	63.9836	5.77002	0.920246	0.415677
A0A0A7ZIR9	6-phosphogluconolactonase OS=Enterobacter cloacae GN=pgl PE=3 SV=1 - [A0A0A7ZIR9_ENTCL]	14.5	1	3	6	331	36.263	5.18604	1.07358	0.416148
G2S0T4	Alkyl hydroperoxide reductase, F subunit OS=Enterobacter asburiae (strain LF7a) GN=Entas_1120 PE=3 SV=1 - [G2S0T4_ENTAL]	18.04	1	7	10	521	55.8808	5.59229	1.07355	0.416311
A0A0X4GWK4	DNA polymerase III subunit alpha OS=Enterobacter cloacae GN=dnaE PE=4 SV=1 - [A0A0X4GWK4_ENTCL]	13.53	1	12	13	1160	130.163	5.24951	1.07353	0.416433
A0A117U7M4	Restriction endonuclease subunit R OS=Enterobacter cloacae GN=AWI22_12405 PE=4 SV=1 - [A0A117U7M4_ENTCL]	29.94	2	26	39	1082	123.452	6.55127	0.920391	0.416587
G2S5N3	Catalase-peroxidase OS=Enterobacter asburiae (strain LF7a) GN=katG PE=3 SV=1 - [G2S5N3_ENTAL]	13.64	3	9	16	726	79.0748	5.26221	0.920393	0.416596
A0A0P8UKH1	Sugar ABC transporter substrate-binding protein OS=Enterobacter cloacae subsp. cloacae GN=AN689_31130 PE=4 SV=1 - [A0A0P8UKH1_ENTCL]	49.1	3	14	109	332	35.7944	6.29053	0.920604	0.41792
V5ASX4	Uncharacterized protein OS=Enterobacter cloacae S611 GN=EDP2_3103 PE=4 SV=1 - [V5ASX4_ENTCL]	15.63	2	2	4	160	18.6403	5.41455	0.920616	0.417991
A0A0N8MY86	ATP-dependent RNA helicase SrmB OS=Enterobacter cloacae subsp. cloacae GN=srmB PE=3 SV=1 - [A0A0N8MY86_ENTCL]	21.04	3	6	14	442	49.5141	9.17334	0.920623	0.418037
G2S934	Homocysteine S-methyltransferase OS=Enterobacter asburiae (strain LF7a) GN=Entas_0853 PE=4 SV=1 - [G2S934_ENTAL]	18.06	2	4	7	310	33.506	5.49072	0.920629	0.418077
A0A0A5QRV3	Lipopolysaccharide export system protein LptA OS=Enterobacter cloacae GN=lptA PE=3 SV=1 - [A0A0A5QRV3_ENTCL]	13.59	1	2	3	184	19.8983	8.98291	1.07325	0.418107
A0A0X4B2A2	Spermidine/putrescine ABC transporter substrate-binding protein OS=Enterobacter cloacae GN=AWI12_08400 PE=4 SV=1 - [A0A0X4B2A2_ENTCL]	21.62	1	5	14	370	40.8991	6.44287	0.920638	0.418132
A0A0X4B502	Elongation factor Tu (Fragment) OS=Enterobacter cloacae GN=tuf PE=4 SV=1 - [A0A0X4B502_ENTCL]	73.99	1	17	178	296	32.8388	4.95752	0.92065	0.418207
A0A0A3Z6U4	Translation initiation factor Sui1 OS=Enterobacter cancerogenus GN=NH00_02715 PE=4 SV=1 - [A0A0A3Z6U4_9ENTR]	8.41	1	1	1	107	11.4731	9.1001	1.07323	0.418233
V5AX05	Tyrosine kinase family protein OS=Enterobacter cloacae S611 GN=EDP2_2591 PE=4 SV=1 - [V5AX05_ENTCL]	21.9	11	11	22	484	53.1262	5.2749	1.0732	0.418382
E3GC27	LrgB family protein OS=Enterobacter lignolyticus (strain SCF1) GN=Entcl_1560 PE=4 SV=1 - [E3GC27_ENTLS]	6.52	1	1	2	230	24.4804	9.62744	0.920817	0.419254
A0A0G4BGW8	LysR family transcriptional regulator OS=Enterobacter cloacae GN=ABT55_10770 PE=4 SV=1 - [A0A0G4BGW8_ENTCL]	6.11	1	1	1	311	35.3166	7.95752	0.920822	0.419283
A0A0A3Z798	30S ribosomal protein S1 OS=Enterobacter cancerogenus GN=rpsA PE=3 SV=1 - [A0A0A3Z798_9ENTR]	39.14	2	27	154	557	61.1897	4.97021	0.920857	0.419502
V5CTU9	Sec-independent protein translocase protein TatB OS=Enterobacter cloacae S611 GN=tatB PE=3 SV=1 - [V5CTU9_ENTCL]	12.64	2	2	2	174	18.8888	5.12256	1.07299	0.419645
A0A0P8SP75	Zinc import ATP-binding protein ZnuC OS=Enterobacter cloacae subsp. cloacae GN=znuC PE=3 SV=1 - [A0A0P8SP75_ENTCL]	5.58	1	1	1	251	27.7578	9.14404	0.920908	0.419824
A0A0M3F6U6	Transketolase OS=Enterobacter cloacae GN=OA46_02540 PE=3 SV=1 - [A0A0M3F6U6_ENTCL]	19.03	2	9	27	662	72.2664	5.89697	1.07295	0.419877
V5AVI7	Pimeloyl-[acyl-carrier protein] methyl ester esterase OS=Enterobacter cloacae S611 GN=bioH PE=3 SV=1 - [V5AVI7_ENTCL]	3.13	1	1	1	256	28.0565	6.13818	1.07285	0.420478
A0A0F4BIF5	Pyruvate dehydrogenase OS=Enterobacter cloacae GN=SG71_13210 PE=3 SV=1 - [A0A0F4BIF5_ENTCL]	23.78	1	9	13	572	61.8406	6.53662	1.07285	0.420497
E3G430	Soluble pyridine nucleotide transhydrogenase OS=Enterobacter lignolyticus (strain SCF1) GN=sthA PE=3 SV=1 - [E3G430_ENTLS]	30.04	2	8	27	466	51.6299	6.62451	1.07283	0.4206
E3G6P8	Glyceraldehyde-3-phosphate dehydrogenase OS=Enterobacter lignolyticus (strain SCF1) GN=Entcl_2214 PE=3 SV=1 - [E3G6P8_ENTLS]	9.91	1	3	7	333	35.6687	6.88818	0.921119	0.421153
V5CS73	Regulatory protein SdiA OS=Enterobacter cloacae S611 GN=sdiA PE=4 SV=1 - [V5CS73_ENTCL]	14.17	2	2	4	240	27.772	7.2251	1.07263	0.421808
A0A0A7Z8K9	LacI family transcriptional regulator OS=Enterobacter cloacae GN=LI64_00310 PE=4 SV=1 - [A0A0A7Z8K9_ENTCL]	6.01	2	2	2	316	34.6898	6.11279	0.921291	0.422233
V5CYI8	Protein TolQ OS=Enterobacter cloacae S611 GN=tolQ PE=3 SV=1 - [V5CYI8_ENTCL]	29.13	6	6	11	230	25.5843	6.69775	1.07253	0.422414
V5CU90	Uncharacterized protein OS=Enterobacter cloacae S611 GN=EDP2_4030 PE=4 SV=1 - [V5CU90_ENTCL]	8.46	1	1	1	130	13.4209	8.03076	0.921363	0.422684
A0A0X4GKM6	Maltose phosphorylase OS=Enterobacter cloacae GN=AWI34_04135 PE=4 SV=1 - [A0A0X4GKM6_ENTCL]	14.3	2	9	12	797	90.1424	7.53271	0.92137	0.42273
G2S762	Bifunctional protein PutA OS=Enterobacter asburiae (strain LF7a) GN=Entas_1557 PE=3 SV=1 - [G2S762_ENTAL]	15.38	1	20	36	1320	144.102	5.80811	1.07246	0.422862
D2ZEW1	1,4-dihydroxy-2-naphthoyl-CoA synthase OS=Enterobacter cancerogenus ATCC 35316 GN=menB PE=3 SV=1 - [D2ZEW1_9ENTR]	22.46	1	5	10	285	31.6594	5.92236	0.921443	0.423193
V5AN39	NAD(P) transhydrogenase subunit beta OS=Enterobacter cloacae S611 GN=pntB PE=3 SV=1 - [V5AN39_ENTCL]	16.88	1	7	15	462	48.8086	5.92236	0.921444	0.423196
A0A0W2K8F6	Uncharacterized protein OS=Enterobacter kobei GN=ASV01_20615 PE=4 SV=1 - [A0A0W2K8F6_9ENTR]	11.62	5	7	9	680	74.0359	8.45557	1.07231	0.423757
A0A0P8QFI5	50S ribosomal protein L33 (Fragment) OS=Enterobacter cloacae subsp. cloacae GN=rpmG PE=4 SV=1 - [A0A0P8QFI5_ENTCL]	60	3	3	9	50	5.79827	10.2866	0.921587	0.424101
V5B6V5	Dynamin family protein OS=Enterobacter cloacae S611 GN=EDP2_2123 PE=4 SV=1 - [V5B6V5_ENTCL]	16.07	4	11	16	784	88.0813	6.26514	0.9216	0.42418
A0A0N8N2T3	Acetyltransferase AN689_26725 OS=Enterobacter cloacae subsp. cloacae GN=AN689_26725 PE=3 SV=1 - [A0A0N8N2T3_ENTCL]	18.44	2	2	4	141	16.3552	5.03369	0.921675	0.424653
A0A0A7Z9G4	Organic hydroperoxide resistance protein OS=Enterobacter cloacae GN=LI64_03110 PE=4 SV=1 - [A0A0A7Z9G4_ENTCL]	26.76	1	2	9	142	14.7486	6.55127	0.921693	0.42477
E3G9L5	Two component transcriptional regulator, LytTR family OS=Enterobacter lignolyticus (strain SCF1) GN=Entcl_1358 PE=4 SV=1 - [E3G9L5_ENTLS]	2.85	1	1	1	246	28.6857	6.16357	1.07212	0.424875
A0A0A7ZHD7	Protease OS=Enterobacter cloacae GN=LI64_14075 PE=4 SV=1 - [A0A0A7ZHD7_ENTCL]	19.21	1	5	8	453	51.2326	6.13818	0.921733	0.425023
V5AZT6	Signal recognition particle protein OS=Enterobacter cloacae S611 GN=ffh PE=3 SV=1 - [V5AZT6_ENTCL]	40.84	2	14	29	453	49.8123	9.51025	1.07208	0.425149
V5CNI8	Serine hydroxymethyltransferase OS=Enterobacter cloacae S611 GN=glyA PE=3 SV=1 - [V5CNI8_ENTCL]	42.69	2	17	44	417	45.431	6.3667	1.072	0.425585
A0A0P8R7I2	Nucleoside diphosphate kinase OS=Enterobacter cloacae subsp. cloacae GN=ndk PE=3 SV=1 - [A0A0P8R7I2_ENTCL]	32.17	1	4	19	143	15.4908	5.80811	0.921881	0.425955
V5CLR9	N-succinylarginine dihydrolase OS=Enterobacter cloacae S611 GN=astB PE=3 SV=1 - [V5CLR9_ENTCL]	11.56	3	3	7	441	48.1475	6.43018	0.921922	0.426218
A0A0P8SXU3	Ribonuclease R OS=Enterobacter cloacae subsp. cloacae GN=rnr PE=3 SV=1 - [A0A0P8SXU3_ENTCL]	20.12	1	15	30	820	92.9537	8.35303	0.921964	0.426482
A0A0U1PNV9	Aldo/keto reductase OS=Enterobacter cloacae GN=SR99_02505 PE=4 SV=1 - [A0A0U1PNV9_ENTCL]	9.82	2	3	3	326	35.7504	5.89697	1.07181	0.42676
V5CL38	Glycerol-3-phosphate dehydrogenase OS=Enterobacter cloacae S611 GN=glpD PE=3 SV=1 - [V5CL38_ENTCL]	29.74	1	17	36	501	56.9091	6.84424	0.922024	0.426859
A0A0G4BM00	Flagellar M-ring protein OS=Enterobacter cloacae GN=ABT55_16535 PE=3 SV=1 - [A0A0G4BM00_ENTCL]	8.41	1	4	5	559	61.1423	6.91748	0.922039	0.42696
A0A0P8RZU7	Trehalose repressor (Fragment) OS=Enterobacter cloacae subsp. cloacae GN=treR PE=4 SV=1 - [A0A0P8RZU7_ENTCL]	10.81	1	1	1	74	8.13628	11.4292	1.07169	0.427459
V5AUT2	Amino ABC transporter, permease , 3-TM region, His/Glu/Gln/Arg/opine family domain protein OS=Enterobacter cloacae S611 GN=EDP2_624 PE=3 SV=1 - [V5AUT2_ENTCL]	5.85	2	2	2	393	43.0588	10.4038	0.922182	0.427863
A0A0A6H4T8	Carboxy-terminal protease OS=Enterobacter cloacae GN=prc PE=3 SV=1 - [A0A0A6H4T8_ENTCL]	23.31	1	12	25	682	76.7848	7.26904	0.922198	0.427965
A0A0P8J3U0	Porin OS=Enterobacter cloacae GN=AN674_04280 PE=4 SV=1 - [A0A0P8J3U0_ENTCL]	8.97	1	3	30	368	39.9021	4.95752	0.922252	0.42831
A0A0F3YID3	Sulfate transporter subunit OS=Enterobacter cloacae GN=RZ87_10900 PE=4 SV=1 - [A0A0F3YID3_ENTCL]	3.95	1	1	1	329	36.4408	7.15186	1.07155	0.428327
G2S1T3	Outer membrane porin OS=Enterobacter asburiae (strain LF7a) GN=Entas_1176 PE=4 SV=1 - [G2S1T3_ENTAL]	4.95	2	3	3	465	51.9439	5.36377	1.07152	0.428483
E3G7Y2	ABC transporter related protein OS=Enterobacter lignolyticus (strain SCF1) GN=Entcl_1206 PE=4 SV=1 - [E3G7Y2_ENTLS]	10.88	5	5	5	524	57.6813	7.78174	1.07147	0.428807
V5AYP9	Acetolactate synthase, catabolic OS=Enterobacter cloacae S611 GN=alsS PE=3 SV=1 - [V5AYP9_ENTCL]	4.11	1	2	3	559	60.0869	6.25244	0.922337	0.428846
D2ZF93	Succinyl-diaminopimelate desuccinylase OS=Enterobacter cancerogenus ATCC 35316 GN=dapE PE=3 SV=1 - [D2ZF93_9ENTR]	20.75	1	5	9	347	38.3192	5.79541	1.07143	0.429027
A0A0P8V498	Thiol:disulfide interchange protein OS=Enterobacter cloacae subsp. cloacae GN=AN689_38850 PE=3 SV=1 - [A0A0P8V498_ENTCL]	14.49	1	3	7	207	22.9416	5.60498	1.07136	0.429477
V5B1V5	Glucose-1-phosphate adenylyltransferase OS=Enterobacter cloacae S611 GN=glgC PE=3 SV=1 - [V5B1V5_ENTCL]	26	3	10	24	427	47.9622	6.40479	0.922438	0.429485
E3GAX9	Cell division protein FtsX OS=Enterobacter lignolyticus (strain SCF1) GN=Entcl_0282 PE=3 SV=1 - [E3GAX9_ENTLS]	8.81	4	4	5	352	38.5164	9.24658	1.07129	0.429916
A0A0P8Q873	ATP synthase subunit beta OS=Enterobacter cloacae subsp. cloacae GN=atpD PE=3 SV=1 - [A0A0P8Q873_ENTCL]	73.7	1	22	190	460	50.2228	5.08447	0.922554	0.430225
E3G7X9	FGGY-family pentulose kinase OS=Enterobacter lignolyticus (strain SCF1) GN=Entcl_1203 PE=4 SV=1 - [E3G7X9_ENTLS]	18.9	1	8	10	545	59.6746	6.21436	1.07115	0.430772
V5CND6	Acylphosphatase OS=Enterobacter cloacae S611 GN=yccX PE=3 SV=1 - [V5CND6_ENTCL]	6.45	1	1	1	93	10.3612	5.87158	1.07108	0.431166
A0A0M3F4P4	Aerotaxis receptor Aer OS=Enterobacter cloacae GN=OA46_11475 PE=4 SV=1 - [A0A0M3F4P4_ENTCL]	10.28	3	5	9	506	54.614	8.49951	1.07106	0.431307
V5AEU2	Aryl-phospho-beta-D-glucosidase BglH OS=Enterobacter cloacae S611 GN=bglH PE=3 SV=1 - [V5AEU2_ENTCL]	1.94	1	1	1	463	52.4145	5.24951	0.922729	0.43134
G2SB29	Putative periplasmic protein OS=Enterobacter asburiae (strain LF7a) GN=Entas_1033 PE=4 SV=1 - [G2SB29_ENTAL]	2.51	1	1	2	359	38.6585	9.11475	1.07105	0.431376
V5AHV1	Potassium efflux system KefA OS=Enterobacter cloacae S611 GN=kefA PE=4 SV=1 - [V5AHV1_ENTCL]	5	2	5	5	1080	122.346	6.7417	1.07104	0.431418
D2ZGV8	Succinate dehydrogenase flavoprotein subunit OS=Enterobacter cancerogenus ATCC 35316 GN=sdhA PE=3 SV=1 - [D2ZGV8_9ENTR]	53.4	1	24	112	588	64.311	5.85889	0.922826	0.431954
A0A0X4ABP0	D-mannonate oxidoreductase (Fragment) OS=Enterobacter cloacae GN=AWI11_04190 PE=4 SV=1 - [A0A0X4ABP0_ENTCL]	4.7	1	2	2	447	49.1821	5.17334	0.922826	0.431959
V5ATM6	Sigma-E factor regulatory protein rseB OS=Enterobacter cloacae S611 GN=rseB PE=4 SV=1 - [V5ATM6_ENTCL]	8.52	3	3	4	317	35.5792	7.12256	1.0709	0.432275
A0A0M3FAJ3	Nucleoside-specific channel-forming protein Tsx OS=Enterobacter cloacae GN=OA46_01415 PE=4 SV=1 - [A0A0M3FAJ3_ENTCL]	18.37	1	4	11	294	33.5609	5.32568	1.07079	0.432946
A0A0A7ZHJ6	Transketolase OS=Enterobacter cloacae GN=LI64_17515 PE=3 SV=1 - [A0A0A7ZHJ6_ENTCL]	20.66	1	10	42	663	71.9409	5.59229	0.922989	0.432992
A0A0P8QME4	Glucose-1-phosphatase OS=Enterobacter cloacae subsp. cloacae GN=AN689_47685 PE=4 SV=1 - [A0A0P8QME4_ENTCL]	2.91	1	1	2	413	45.8058	6.07471	0.923022	0.433207
A0A0P8RT52	tRNA (Guanine-N1)-methyltransferase (Fragment) OS=Enterobacter cloacae subsp. cloacae GN=AN689_60870 PE=4 SV=1 - [A0A0P8RT52_ENTCL]	42.11	1	1	2	38	4.47436	6.78564	1.07073	0.433339
V5ATG0	Transaldolase OS=Enterobacter cloacae S611 GN=tal PE=3 SV=1 - [V5ATG0_ENTCL]	35.44	3	10	32	316	35.6383	5.63037	1.07072	0.433394
A0A0A3ZWQ4	Uncharacterized protein OS=Enterobacter cancerogenus GN=NH00_12055 PE=4 SV=1 - [A0A0A3ZWQ4_9ENTR]	8.93	1	1	1	112	12.9985	7.54736	0.923067	0.433496
V5AG89	Alkyl hydroperoxide reductase AhpD OS=Enterobacter cloacae S611 GN=EDP2_1024 PE=4 SV=1 - [V5AG89_ENTCL]	5.03	1	1	1	159	17.5711	6.18896	1.07064	0.433862
A0A0A7Z8C1	Porphobilinogen deaminase OS=Enterobacter cloacae GN=hemC PE=3 SV=1 - [A0A0A7Z8C1_ENTCL]	15.97	1	5	5	313	33.9029	5.49072	0.923176	0.434188
A0A0W2Q1M4	Malic enzyme OS=Enterobacter hormaechei subsp. oharae GN=ASU88_06465 PE=3 SV=1 - [A0A0W2Q1M4_9ENTR]	28.46	1	18	69	759	82.3246	5.35107	0.923201	0.434348
V5ADM7	Molybdopterin synthase sulfur carrier subunit OS=Enterobacter cloacae S611 GN=moaD PE=4 SV=1 - [V5ADM7_ENTCL]	13.24	1	1	2	68	7.21862	4.51318	1.07048	0.434857
D2ZIU3	Shikimate kinase OS=Enterobacter cancerogenus ATCC 35316 GN=aroK PE=4 SV=1 - [D2ZIU3_9ENTR]	39.51	1	5	6	162	17.9342	6.20166	0.923347	0.435282
P52676	Carbapenem-hydrolyzing beta-lactamase transcriptional activator OS=Enterobacter cloacae GN=nmcR PE=3 SV=1 - [NMCR_ENTCL]	4.75	1	1	1	295	33.4225	8.67529	1.07036	0.435596
A0A0A6GCX6	DNA topoisomerase 4 subunit A OS=Enterobacter cloacae GN=parC PE=3 SV=1 - [A0A0A6GCX6_ENTCL]	16.22	2	10	12	752	83.7585	6.52197	0.923506	0.436299
A0A0A7ZEK1	Uncharacterized protein OS=Enterobacter cloacae GN=LI64_12245 PE=4 SV=1 - [A0A0A7ZEK1_ENTCL]	6.67	2	2	2	300	32.9311	8.36768	1.07024	0.436324
V5AVH7	Cellulose synthase operon C family protein OS=Enterobacter cloacae S611 GN=EDP2_2235 PE=4 SV=1 - [V5AVH7_ENTCL]	0.98	1	1	1	1320	142.252	5.73193	0.923513	0.436344
V5CU37	DNA polymerase III, epsilon subunit OS=Enterobacter cloacae S611 GN=dnaQ PE=4 SV=1 - [V5CU37_ENTCL]	2.47	1	1	1	243	27.1567	6.02393	1.07016	0.436832
A0A0P8INZ9	Uncharacterized protein OS=Enterobacter cloacae GN=AN674_04425 PE=4 SV=1 - [A0A0P8INZ9_ENTCL]	29.93	3	3	14	137	14.8098	7.18115	0.923606	0.436939
E3G3V6	Deoxyribodipyrimidine photo-lyase OS=Enterobacter lignolyticus (strain SCF1) GN=Entcl_3116 PE=3 SV=1 - [E3G3V6_ENTLS]	1.91	1	1	1	471	54.1913	8.19189	1.0701	0.437154
A0A0X4EZ11	Molecular chaperone OS=Enterobacter cloacae GN=AWI24_01795 PE=4 SV=1 - [A0A0X4EZ11_ENTCL]	14.29	2	5	5	623	67.3505	5.23682	1.0701	0.437171
A0A0A4A6Z5	Pyruvate dehydrogenase OS=Enterobacter cancerogenus GN=NH00_01650 PE=3 SV=1 - [A0A0A4A6Z5_9ENTR]	7.33	1	2	3	573	61.6202	6.18896	1.07007	0.437328
A0A0A3Z368	Transketolase OS=Enterobacter cancerogenus GN=NH00_06485 PE=3 SV=1 - [A0A0A3Z368_9ENTR]	12.07	1	7	47	663	72.0659	5.78271	1.07004	0.437525
V5ANF9	Glutamate dehydrogenase OS=Enterobacter cloacae S611 GN=gdhA PE=3 SV=1 - [V5ANF9_ENTCL]	19.91	3	7	11	447	48.2043	5.89697	1.07002	0.437638
A0A0M1R4S4	Putative thioredoxin-like protein OS=Enterobacter cloacae subsp. dissolvens SDM GN=A3UG_12300 PE=4 SV=1 - [A0A0M1R4S4_ENTCL]	3.23	1	1	2	402	44.3376	6.41748	0.923725	0.437703
V3DEU9	Ribosomal RNA small subunit methyltransferase F OS=Enterobacter cloacae UCICRE 12 GN=L423_03290 PE=3 SV=1 - [V3DEU9_ENTCL]	3.66	1	1	2	465	51.5174	5.8335	1.06999	0.437877
V5AGN8	Bacterial virulence factor family protein OS=Enterobacter cloacae S611 GN=EDP2_1139 PE=4 SV=1 - [V5AGN8_ENTCL]	0.97	1	1	1	724	80.2796	5.68115	1.06996	0.438028
A0A0A7ZHZ1	Multifunctional CCA protein OS=Enterobacter cloacae GN=cca PE=3 SV=1 - [A0A0A7ZHZ1_ENTCL]	2.91	1	1	1	413	46.234	7.00537	0.923885	0.438728
A0A0H3CP02	50S ribosomal protein L25 OS=Enterobacter cloacae subsp. cloacae (strain ATCC 13047 / DSM 30054 / NBRC 13535 / NCDC 279-56) GN=rplY PE=3 SV=1 - [A0A0H3CP02_ENTCC]	35.11	1	2	4	94	10.5766	9.56885	1.06981	0.438936
V3DBH4	Protein sseB OS=Enterobacter cloacae UCICRE 12 GN=L423_03870 PE=4 SV=1 - [V3DBH4_ENTCL]	2.71	1	1	1	258	28.6327	4.61475	1.06979	0.439059
A0A0P8Q8L0	Acyl carrier protein OS=Enterobacter cloacae subsp. cloacae GN=acpP PE=3 SV=1 - [A0A0P8Q8L0_ENTCL]	13.25	1	1	1	83	9.49308	4.94482	1.06979	0.439089
A0A0A7ZJC3	Nicotinate phosphoribosyltransferase OS=Enterobacter cloacae GN=pncB PE=3 SV=1 - [A0A0A7ZJC3_ENTCL]	4.25	1	1	1	400	45.8353	6.43018	1.06974	0.439379
A0A0P8SQ38	NADH-quinone oxidoreductase subunit C/D OS=Enterobacter cloacae subsp. cloacae GN=nuoC PE=3 SV=1 - [A0A0P8SQ38_ENTCL]	50.67	1	25	60	596	68.1434	6.39209	0.924015	0.439566
G2S2R4	2-oxoglutarate dehydrogenase, E1 subunit OS=Enterobacter asburiae (strain LF7a) GN=Entas_1204 PE=4 SV=1 - [G2S2R4_ENTAL]	25.56	1	19	72	935	104.902	6.46826	1.06969	0.43972
A0A0A3YQD7	Peptide ABC transporter substrate-binding protein OS=Enterobacter cancerogenus GN=NH00_17020 PE=4 SV=1 - [A0A0A3YQD7_9ENTR]	17.72	1	7	30	536	60.1742	6.96143	0.924059	0.439849
A0A0A7Z8U9	Peptide ABC transporter ATP-binding protein OS=Enterobacter cloacae GN=dppF PE=4 SV=1 - [A0A0A7Z8U9_ENTCL]	25.52	6	6	8	337	37.6526	8.85107	0.924153	0.440455
A0A0D9H000	D-ribose transporter subunit RbsB OS=Enterobacter cloacae GN=SG66_09205 PE=4 SV=1 - [A0A0D9H000_ENTCL]	34.12	1	8	25	296	30.9344	7.47412	0.924229	0.440944
A0A0A6G539	Chloroperoxidase OS=Enterobacter cloacae GN=BN1385_04025 PE=4 SV=1 - [A0A0A6G539_ENTCL]	3.51	1	1	1	228	25.5067	6.39209	0.924251	0.441083
A0A0A6FYM2	Oligopeptide transport ATP-binding protein OppF OS=Enterobacter cloacae GN=oppF_3 PE=4 SV=1 - [A0A0A6FYM2_ENTCL]	34.73	2	10	17	334	37.1777	7.72314	0.924298	0.441386
D2ZKX5	Dihydropteroate synthase OS=Enterobacter cancerogenus ATCC 35316 GN=folP PE=3 SV=1 - [D2ZKX5_9ENTR]	20.57	1	4	5	282	30.6608	6.22705	1.06935	0.441801
A0A0D9HDC2	Aspartate ammonia-lyase OS=Enterobacter cloacae GN=aspA PE=3 SV=1 - [A0A0D9HDC2_ENTCL]	61.51	3	20	125	478	52.2195	5.16064	0.924429	0.44223
A0A0P8UZC1	Transcriptional regulator OS=Enterobacter cloacae subsp. cloacae GN=AN689_42380 PE=4 SV=1 - [A0A0P8UZC1_ENTCL]	3.9	1	1	1	282	31.0133	8.73389	0.924513	0.442772
A0A0M3F1M6	Pyruvate kinase OS=Enterobacter cloacae GN=OA46_12300 PE=3 SV=1 - [A0A0M3F1M6_ENTCL]	47.36	2	20	78	473	50.8695	6.18896	0.924524	0.442846
V5CLZ0	Malonyl CoA-acyl carrier protein transacylase OS=Enterobacter cloacae S611 GN=fabD PE=3 SV=1 - [V5CLZ0_ENTCL]	33.98	2	6	12	309	32.3605	4.98291	0.924673	0.443806
A0A0G4BLL0	Gluconolactonase OS=Enterobacter cloacae GN=ABT55_19490 PE=4 SV=1 - [A0A0G4BLL0_ENTCL]	19.31	1	4	4	290	32.8357	5.50342	0.924684	0.443873
A0A0X6VDN1	tRNA 4-thiouridine(8) synthase ThiI OS=Enterobacter asburiae GN=AWS24_09255 PE=4 SV=1 - [A0A0X6VDN1_ENTAS]	19.71	1	9	12	482	54.7415	6.34131	0.924729	0.444164
E3G8Y5	Mandelate racemase/muconate lactonizing protein OS=Enterobacter lignolyticus (strain SCF1) GN=Entcl_2455 PE=4 SV=1 - [E3G8Y5_ENTLS]	5.92	1	2	3	321	34.1906	5.38916	0.92473	0.444176
A0A0E2JN45	Aspartate--ammonia ligase OS=Enterobacter cloacae EC_38VIM1 GN=asnA PE=3 SV=1 - [A0A0E2JN45_ENTCL]	3.94	1	1	1	330	36.544	6.46826	1.0689	0.444558
A0A0G4BNR2	Trimethylamine N-oxide reductase I catalytic subunit OS=Enterobacter cloacae GN=ABT55_03050 PE=4 SV=1 - [A0A0G4BNR2_ENTCL]	4.87	1	3	4	759	83.8466	6.29053	1.06885	0.444898
V5ARV5	Amidohydrolase family protein OS=Enterobacter cloacae S611 GN=EDP2_1690 PE=4 SV=1 - [V5ARV5_ENTCL]	7.43	2	2	2	377	40.3509	5.92236	1.06881	0.445173
A0A0A3YTN6	Polyphosphate kinase OS=Enterobacter cancerogenus GN=ppk PE=3 SV=1 - [A0A0A3YTN6_9ENTR]	15.16	1	10	15	686	79.9671	8.85107	0.924901	0.445279
A0A0X4BR66	Pyruvate-flavodoxin oxidoreductase OS=Enterobacter cloacae GN=AWI15_17970 PE=4 SV=1 - [A0A0X4BR66_ENTCL]	15.25	1	13	21	1174	128.452	5.78271	0.924907	0.445318
V5AXE8	Putative sulfate transporter ychM OS=Enterobacter cloacae S611 GN=EDP2_1311 PE=3 SV=1 - [V5AXE8_ENTCL]	8.94	5	5	6	559	59.0282	9.37842	1.06877	0.445379
G2S5Q1	Carbamoyl-phosphate synthase (glutamine-hydrolyzing) OS=Enterobacter asburiae (strain LF7a) GN=Entas_0640 PE=3 SV=1 - [G2S5Q1_ENTAL]	31.19	1	21	36	1074	117.819	5.21143	0.924937	0.445514
V5AW17	Pyruvate dehydrogenase E1 component OS=Enterobacter cloacae S611 GN=aceE PE=4 SV=1 - [V5AW17_ENTCL]	42.16	5	34	112	887	99.702	5.75732	1.06872	0.445671
V5CWV8	Zinc transport protein ZntB OS=Enterobacter cloacae S611 GN=zntB PE=3 SV=1 - [V5CWV8_ENTCL]	5.5	1	2	3	327	36.4625	5.12256	1.06866	0.446046
E3G6Z8	Riboflavin biosynthesis protein RibD OS=Enterobacter lignolyticus (strain SCF1) GN=Entcl_3398 PE=3 SV=1 - [E3G6Z8_ENTLS]	10.33	1	2	6	368	40.2717	7.32764	0.925031	0.446121
A0A0X4AFG3	Uncharacterized protein OS=Enterobacter cloacae GN=AWI11_18140 PE=4 SV=1 - [A0A0X4AFG3_ENTCL]	2.96	1	1	2	371	42.1881	9.46631	1.06862	0.446344
E3GD83	2',3'-cyclic-nucleotide 2'-phosphodiesterase OS=Enterobacter lignolyticus (strain SCF1) GN=Entcl_3951 PE=3 SV=1 - [E3GD83_ENTLS]	9.89	1	4	8	647	70.7039	6.49365	1.06859	0.446493
A0A0U4YTZ3	S-adenosylmethionine tRNA ribosyltransferase OS=Enterobacter asburiae GN=ACJ69_08130 PE=4 SV=1 - [A0A0U4YTZ3_ENTAS]	3.07	1	1	1	293	32.3235	6.88818	0.925093	0.446524
A0A0W2I4I2	dTDP-4-dehydrorhamnose 3,5-epimerase OS=Enterobacter asburiae GN=ASV07_14135 PE=4 SV=1 - [A0A0W2I4I2_ENTAS]	6.67	1	1	1	180	20.4554	5.59229	0.925111	0.446641
A0A0P8VDR4	Alpha-1,4 glucan phosphorylase OS=Enterobacter cloacae subsp. cloacae GN=AN689_30395 PE=3 SV=1 - [A0A0P8VDR4_ENTCL]	25.77	1	17	30	815	93.1994	5.94775	1.06853	0.446868
A0A0G4BP10	Gamma-glutamyltranspeptidase OS=Enterobacter cloacae GN=ggt PE=4 SV=1 - [A0A0G4BP10_ENTCL]	22.41	1	10	18	580	61.7444	5.99854	0.925213	0.447301
A0A0M3F6J1	Alcohol dehydrogenase OS=Enterobacter cloacae GN=OA46_07880 PE=3 SV=1 - [A0A0M3F6J1_ENTCL]	3.78	1	1	1	397	42.6717	6.43018	0.925236	0.44745
V5B0J5	Ribosomal RNA small subunit methyltransferase H OS=Enterobacter cloacae S611 GN=rsmH PE=3 SV=1 - [V5B0J5_ENTCL]	12.14	2	2	3	313	34.7241	7.07861	1.06843	0.447536
E3G6W9	Trigger factor OS=Enterobacter lignolyticus (strain SCF1) GN=tig PE=3 SV=1 - [E3G6W9_ENTLS]	33.1	2	15	73	432	47.9047	4.88135	1.06839	0.447736
D2ZLP6	Outer membrane protein, OMP85 family (Fragment) OS=Enterobacter cancerogenus ATCC 35316 GN=ENTCAN_09474 PE=4 SV=1 - [D2ZLP6_9ENTR]	13.56	1	5	8	450	50.9695	8.73389	0.925283	0.447752
A0A0W1XBK9	Protein phosphatase CheZ OS=Enterobacter hormaechei subsp. oharae GN=ASU65_20460 PE=3 SV=1 - [A0A0W1XBK9_9ENTR]	25.23	1	4	14	214	23.863	4.64014	0.925297	0.447846
A0A0D9HJU0	Fructose-bisphosphate aldolase OS=Enterobacter cloacae GN=LI62_16140 PE=4 SV=1 - [A0A0D9HJU0_ENTCL]	32.57	3	10	30	350	38.0381	6.72705	1.06837	0.447857
A0A0P8RSG9	Guanylate kinase (Fragment) OS=Enterobacter cloacae subsp. cloacae GN=gmk PE=3 SV=1 - [A0A0P8RSG9_ENTCL]	49.11	6	6	10	169	19.1106	5.78271	1.06833	0.448132
A0A0A3ZNH6	Glyoxylate/hydroxypyruvate reductase B OS=Enterobacter cancerogenus GN=ghrB PE=3 SV=1 - [A0A0A3ZNH6_9ENTR]	5.25	1	2	2	324	35.0491	6.63916	1.06826	0.44856
E3G576	DNA-binding protein OS=Enterobacter lignolyticus (strain SCF1) GN=Entcl_2070 PE=3 SV=1 - [E3G576_ENTLS]	21.48	2	3	16	135	15.2348	5.2749	1.0682	0.448962
V5AVC1	Uncharacterized protein OS=Enterobacter cloacae S611 GN=EDP2_4028 PE=4 SV=1 - [V5AVC1_ENTCL]	27.27	1	1	1	88	9.86077	5.52881	1.06818	0.449046
V5A791	Putrescine-binding periplasmic protein OS=Enterobacter cloacae S611 GN=EDP2_324 PE=3 SV=1 - [V5A791_ENTCL]	31.32	3	9	13	348	39.0087	5.64307	0.925508	0.449213
A0A0P8UGN4	Outer membrane protein OmpX OS=Enterobacter cloacae subsp. cloacae GN=ompX PE=4 SV=1 - [A0A0P8UGN4_ENTCL]	31.58	1	5	57	171	18.4349	6.07471	1.06812	0.449437
A0A0G4BDN0	tRNA hydroxylase OS=Enterobacter cloacae GN=ABT55_04550 PE=4 SV=1 - [A0A0G4BDN0_ENTCL]	4.76	1	1	2	252	28.6368	5.37646	1.0681	0.449552
V5AYH8	ATP-dependent RNA helicase RhlB OS=Enterobacter cloacae S611 GN=rhlB PE=3 SV=1 - [V5AYH8_ENTCL]	58.39	2	17	44	423	47.1594	7.41553	1.06809	0.449643
A0A0H3CP35	CinA-like protein OS=Enterobacter cloacae subsp. cloacae (strain ATCC 13047 / DSM 30054 / NBRC 13535 / NCDC 279-56) GN=ECL_03536 PE=3 SV=1 - [A0A0H3CP35_ENTCC]	14.29	4	4	5	399	43.8726	5.80811	0.925663	0.450223
A0A0A3Z657	Phenylalanine--tRNA ligase beta subunit OS=Enterobacter cancerogenus GN=pheT PE=3 SV=1 - [A0A0A3Z657_9ENTR]	16.73	2	10	21	795	86.8973	5.17334	1.06798	0.450309
A0A0H3CPD1	Uncharacterized protein OS=Enterobacter cloacae subsp. cloacae (strain ATCC 13047 / DSM 30054 / NBRC 13535 / NCDC 279-56) GN=ECL_03482 PE=4 SV=1 - [A0A0H3CPD1_ENTCC]	2.83	1	1	1	389	42.8784	9.53955	1.06796	0.450438
E3G8Y8	Transcriptional regulator, TyrR OS=Enterobacter lignolyticus (strain SCF1) GN=Entcl_2458 PE=4 SV=1 - [E3G8Y8_ENTLS]	14.23	2	7	10	513	57.553	6.43018	0.925707	0.450504
V3E252	Acyl-CoA thioesterase I OS=Enterobacter cloacae UCICRE 12 GN=L423_01572 PE=4 SV=1 - [V3E252_ENTCL]	6.88	1	1	1	189	21.1449	7.50342	1.06789	0.450893
V5B1I3	Arginine--tRNA ligase OS=Enterobacter cloacae S611 GN=argS PE=3 SV=1 - [V5B1I3_ENTCL]	19.76	2	12	18	577	64.2888	5.77002	0.925875	0.4516
A0A0A7ZN51	Glucokinase OS=Enterobacter cloacae GN=glk PE=3 SV=1 - [A0A0A7ZN51_ENTCL]	28.04	6	6	11	321	34.5157	5.75732	0.925877	0.451616
V5AZB8	Oxidoreductase , NAD-binding Rossmann fold family protein OS=Enterobacter cloacae S611 GN=EDP2_766 PE=4 SV=1 - [V5AZB8_ENTCL]	17.17	2	5	6	332	36.6036	6.37939	0.925889	0.451692
V5CMD2	Bacterial extracellular solute-binding s, 3 family protein OS=Enterobacter cloacae S611 GN=EDP2_6 PE=3 SV=1 - [V5CMD2_ENTCL]	39.11	2	9	86	248	27.1392	8.76318	0.925916	0.451865
E3G8C5	Acetyl-coenzyme A carboxylase carboxyl transferase subunit alpha OS=Enterobacter lignolyticus (strain SCF1) GN=accA PE=3 SV=1 - [E3G8C5_ENTLS]	43.89	1	13	23	319	35.1433	5.65576	1.06767	0.452232
A0A0X4C3L5	Twin-arginine protein translocation system subunit TatC OS=Enterobacter cloacae GN=AWI15_10110 PE=4 SV=1 - [A0A0X4C3L5_ENTCL]	7.34	1	1	2	218	24.074	7.32764	0.925999	0.452406
D2ZC63	Uncharacterized protein OS=Enterobacter cancerogenus ATCC 35316 GN=ENTCAN_06057 PE=4 SV=1 - [D2ZC63_9ENTR]	1.92	1	1	1	365	41.8927	9.78857	1.06765	0.452413
A0A0P8QWS7	50S ribosomal protein L20 OS=Enterobacter cloacae subsp. cloacae GN=rplT PE=3 SV=1 - [A0A0P8QWS7_ENTCL]	36.44	8	8	27	118	13.4467	11.3706	1.06762	0.452545
E3G6A6	DNA polymerase III, subunits gamma and tau OS=Enterobacter lignolyticus (strain SCF1) GN=Entcl_3320 PE=4 SV=1 - [E3G6A6_ENTLS]	13.88	1	9	11	641	70.2421	6.85889	1.06761	0.452657
A0A0H3CME0	Arginine transporter ATP-binding subunit OS=Enterobacter cloacae subsp. cloacae (strain ATCC 13047 / DSM 30054 / NBRC 13535 / NCDC 279-56) GN=ECL_02807 PE=4 SV=1 - [A0A0H3CME0_ENTCC]	14.88	2	2	3	242	26.8759	6.53662	1.06761	0.452659
E3GAY2	4-aminobutyrate aminotransferase OS=Enterobacter lignolyticus (strain SCF1) GN=Entcl_0285 PE=3 SV=1 - [E3GAY2_ENTLS]	5.23	1	2	4	421	45.2782	7.1665	0.926081	0.452941
V5CSL3	HAD hydrolase, IA, variant 1 family protein OS=Enterobacter cloacae S611 GN=EDP2_3083 PE=4 SV=1 - [V5CSL3_ENTCL]	38	3	5	10	250	27.2898	5.41455	0.926084	0.452961
V5AQF1	Glutathione synthetase OS=Enterobacter cloacae S611 GN=gshB PE=3 SV=1 - [V5AQF1_ENTCL]	28.89	2	7	13	315	35.5203	5.24951	1.06755	0.452989
A0A0A3Z104	Glycerol kinase OS=Enterobacter cancerogenus GN=glpK PE=3 SV=1 - [A0A0A3Z104_9ENTR]	10.74	1	4	18	503	55.7411	5.57959	0.926126	0.453237
V5AZS7	SsrA-binding protein OS=Enterobacter cloacae S611 GN=smpB PE=3 SV=1 - [V5AZS7_ENTCL]	13.13	2	2	3	160	18.3017	9.77393	1.06751	0.453264
A0A0N8N2Q7	Peptidylprolyl isomerase OS=Enterobacter cloacae subsp. cloacae GN=AN689_28030 PE=4 SV=1 - [A0A0N8N2Q7_ENTCL]	9.29	2	5	10	624	67.8735	5.07178	1.0675	0.453332
W0BLQ4	Protease OS=Enterobacter cloacae P101 GN=M942_20270 PE=4 SV=1 - [W0BLQ4_ENTCL]	38.82	6	8	26	304	33.5116	5.33838	1.06749	0.453411
A0A0F4BIE3	Dihydroorotase OS=Enterobacter cloacae GN=pyrC PE=3 SV=1 - [A0A0F4BIE3_ENTCL]	11.21	1	4	6	348	38.9468	6.41748	0.92617	0.453526
V5ASB5	Type VI secretion lipofamily protein OS=Enterobacter cloacae S611 GN=EDP2_2570 PE=4 SV=1 - [V5ASB5_ENTCL]	15.48	2	2	2	168	18.5564	6.30322	1.06746	0.453591
V5AFJ5	Phenazine biosynthesis , PhzF family protein OS=Enterobacter cloacae S611 GN=EDP2_4052 PE=4 SV=1 - [V5AFJ5_ENTCL]	8.75	2	2	2	263	29.3645	4.77979	1.06746	0.453609
V5B3R4	Glutamine synthetase OS=Enterobacter cloacae S611 GN=glnA PE=3 SV=1 - [V5B3R4_ENTCL]	33.9	1	11	17	469	51.7796	5.38916	0.92622	0.453849
A0A0A3YVF5	Release factor glutamine methyltransferase OS=Enterobacter cancerogenus GN=prmC PE=3 SV=1 - [A0A0A3YVF5_9ENTR]	4.71	2	2	2	276	30.4867	5.16064	1.06738	0.454072
V5ARM3	Phosphofructokinase OS=Enterobacter cloacae S611 GN=pfkB PE=3 SV=1 - [V5ARM3_ENTCL]	15.48	2	3	12	310	32.4849	5.61768	1.06733	0.454391
A0A0H3CMR6	Ribonuclease T OS=Enterobacter cloacae subsp. cloacae (strain ATCC 13047 / DSM 30054 / NBRC 13535 / NCDC 279-56) GN=rnt PE=3 SV=1 - [A0A0H3CMR6_ENTCC]	13.43	1	2	2	216	23.7097	5.2749	1.06726	0.45481
A0A0X4EQ40	3-dehydroquinate synthase OS=Enterobacter cloacae GN=aroB PE=4 SV=1 - [A0A0X4EQ40_ENTCL]	11.05	2	4	8	362	39.0684	5.84619	1.06726	0.454825
A0A0P8UFT2	Glyoxylate/hydroxypyruvate reductase B OS=Enterobacter cloacae subsp. cloacae GN=ghrB PE=3 SV=1 - [A0A0P8UFT2_ENTCL]	13.89	2	5	10	324	35.4443	6.15088	1.06722	0.4551
V5B2W9	Dihydroxy-acid dehydratase OS=Enterobacter cloacae S611 GN=ilvD PE=3 SV=1 - [V5B2W9_ENTCL]	21.75	4	10	15	616	65.6568	5.47803	0.92642	0.455158
V5CX79	ATP-dependent helicase HrpA OS=Enterobacter cloacae S611 GN=hrpA PE=4 SV=1 - [V5CX79_ENTCL]	14.31	1	16	18	1300	148.724	7.40088	1.06711	0.45579
V5APN6	Enhancing lycopene biosynthesis protein 2 OS=Enterobacter cloacae S611 GN=elbB PE=4 SV=1 - [V5APN6_ENTCL]	10.14	1	1	2	217	22.6996	4.70361	0.92654	0.455942
V5CSH1	Ribonuclease I OS=Enterobacter cloacae S611 GN=rna PE=3 SV=1 - [V5CSH1_ENTCL]	6.74	1	1	3	267	28.9602	7.6499	0.926567	0.456117
V5A935	Ribosomal subunit interface OS=Enterobacter cloacae S611 GN=raiA PE=4 SV=1 - [V5A935_ENTCL]	17.89	2	2	12	95	10.7936	7.13721	0.926571	0.456149
A0A0F3WRW6	Lysogenization regulator OS=Enterobacter cloacae GN=SG66_21510 PE=3 SV=1 - [A0A0F3WRW6_ENTCL]	16.75	2	2	3	209	22.3499	9.29053	1.067	0.456459
E3GAM5	Acid phosphatase OS=Enterobacter lignolyticus (strain SCF1) GN=Entcl_2608 PE=3 SV=1 - [E3GAM5_ENTLS]	26.91	4	4	13	249	27.0197	7.92822	0.926659	0.456722
V5B0R3	3-isopropylmalate dehydratase small subunit OS=Enterobacter cloacae S611 GN=leuD PE=3 SV=1 - [V5B0R3_ENTCL]	37.81	6	6	6	201	22.2411	5.0083	0.92669	0.456923
D2ZGQ5	Penicillin-binding protein 2 OS=Enterobacter cancerogenus ATCC 35316 GN=mrdA PE=4 SV=1 - [D2ZGQ5_9ENTR]	12.64	2	5	5	633	70.8403	8.68994	0.926794	0.457604
A0A0N8MTR2	Anaerobic ribonucleoside-triphosphate reductase activating protein (Fragment) OS=Enterobacter cloacae subsp. cloacae GN=AN689_60455 PE=4 SV=1 - [A0A0N8MTR2_ENTCL]	17.07	1	1	1	123	14.0479	6.66846	0.926818	0.457766
A0A0P8SYT3	NADH dehydrogenase OS=Enterobacter cloacae subsp. cloacae GN=AN689_18820 PE=4 SV=1 - [A0A0P8SYT3_ENTCL]	42.02	2	17	33	445	49.1719	6.72705	1.06679	0.457781
A0A0H3CSA1	Two-component system, NtrC family, sensor histidine kinase YfhK OS=Enterobacter cloacae subsp. cloacae (strain ATCC 13047 / DSM 30054 / NBRC 13535 / NCDC 279-56) GN=ECL_03893 PE=4 SV=1 - [A0A0H3CSA1_ENTCC]	2.61	1	1	1	460	51.6928	6.56592	0.926846	0.457946
A0A0A4A0N0	Malonic semialdehyde reductase OS=Enterobacter cancerogenus GN=NH00_07480 PE=3 SV=1 - [A0A0A4A0N0_9ENTR]	18.15	2	3	7	248	26.923	6.30322	1.06675	0.458035
A0A0A3YV17	Adenosine deaminase OS=Enterobacter cancerogenus GN=add PE=3 SV=1 - [A0A0A3YV17_9ENTR]	8.43	1	2	3	332	35.9624	5.26221	1.06666	0.458599
A0A0W2SMT1	Glucans biosynthesis protein G OS=Enterobacter hormaechei subsp. oharae GN=mdoG PE=3 SV=1 - [A0A0W2SMT1_9ENTR]	20.89	2	9	23	517	58.4106	8.74854	1.06665	0.458662
A0A0P8QBQ3	Histidine ammonia-lyase OS=Enterobacter cloacae subsp. cloacae GN=hutH PE=3 SV=1 - [A0A0P8QBQ3_ENTCL]	19.37	1	6	15	506	53.9398	5.65576	0.927007	0.459005
A0A0F3X054	Porin OS=Enterobacter cloacae GN=SG66_18390 PE=3 SV=1 - [A0A0F3X054_ENTCL]	11.14	1	3	59	350	38.5156	5.14795	0.927086	0.459523
A0A102B809	Aminoacyl-tRNA deacylase OS=Enterobacter cloacae GN=AWI22_18130 PE=4 SV=1 - [A0A102B809_ENTCL]	24.53	1	4	11	159	17.2602	8.30908	1.06648	0.459744
A0A0G4BQA5	Isoprenoid biosynthesis protein OS=Enterobacter cloacae GN=ABT55_22595 PE=4 SV=1 - [A0A0G4BQA5_ENTCL]	16.13	1	1	1	217	22.8307	4.70361	1.06643	0.460098
E3G5P5	ATP synthase subunit alpha OS=Enterobacter lignolyticus (strain SCF1) GN=atpA PE=3 SV=1 - [E3G5P5_ENTLS]	39.18	3	18	84	513	55.1877	6.07471	1.0664	0.460303
V5AU77	Xaa-Pro aminopeptidase OS=Enterobacter cloacae S611 GN=pepP PE=4 SV=1 - [V5AU77_ENTCL]	8.24	1	3	5	437	48.7427	5.32568	1.06639	0.460359
V5B061	L-arabinose isomerase OS=Enterobacter cloacae S611 GN=araA PE=3 SV=1 - [V5B061_ENTCL]	7.6	1	3	3	500	55.5001	6.27783	0.927257	0.46065
V5CWN4	DNA topoisomerase 1 OS=Enterobacter cloacae S611 GN=topA PE=3 SV=1 - [V5CWN4_ENTCL]	39.54	7	26	39	865	97.3523	8.06006	1.06633	0.460703
A0A0X4BJ80	Uncharacterized protein OS=Enterobacter cloacae GN=AWI11_01680 PE=4 SV=1 - [A0A0X4BJ80_ENTCL]	9.91	1	1	1	111	12.8077	8.86572	1.06629	0.460942
A0A0A7ZKZ2	LysR family transcriptional regulator OS=Enterobacter cloacae GN=LI64_11335 PE=4 SV=1 - [A0A0A7ZKZ2_ENTCL]	2.38	1	1	1	294	32.2926	5.17334	1.06629	0.460992
E3G0W9	Uncharacterized protein OS=Enterobacter lignolyticus (strain SCF1) GN=Entcl_0516 PE=4 SV=1 - [E3G0W9_ENTLS]	37.27	4	4	9	110	12.4468	9.80322	1.06627	0.461102
V5AQF6	Lipopolysaccharide export system protein LptC OS=Enterobacter cloacae S611 GN=lptC PE=3 SV=1 - [V5AQF6_ENTCL]	9.42	1	1	1	191	21.5061	7.38623	0.927405	0.461622
A0A0U1PHX6	Fumarate reductase OS=Enterobacter cloacae GN=SR99_13065 PE=4 SV=1 - [A0A0U1PHX6_ENTCL]	41.61	1	19	87	596	65.5415	6.354	0.927408	0.461644
A0A0A5R3K5	ATP-dependent DNA helicase Rep OS=Enterobacter cloacae GN=LI64_00875 PE=3 SV=1 - [A0A0A5R3K5_ENTCL]	10.24	2	6	6	674	76.9275	6.60986	0.927475	0.46208
E3G7T4	Chaperone protein ClpB OS=Enterobacter lignolyticus (strain SCF1) GN=clpB PE=3 SV=1 - [E3G7T4_ENTLS]	38.97	1	24	78	857	95.1698	5.64307	1.06607	0.462358
A0A0J1Y5J1	Putative phosphoenolpyruvate synthase regulatory protein OS=Enterobacter cloacae GN=TN43_14355 PE=3 SV=1 - [A0A0J1Y5J1_ENTCL]	23.83	1	4	7	277	31.1571	6.53662	0.927674	0.463394
A0A0P8QX39	Cation/acetate symporter ActP OS=Enterobacter cloacae subsp. cloacae GN=actP PE=3 SV=1 - [A0A0P8QX39_ENTCL]	5.46	3	3	4	549	59.0913	9.49561	1.06588	0.463568
A0A0H3CIX1	5-methyltetrahydropteroyltriglutamate--homocysteine methyltransferase OS=Enterobacter cloacae subsp. cloacae (strain ATCC 13047 / DSM 30054 / NBRC 13535 / NCDC 279-56) GN=ECL_02018 PE=4 SV=1 - [A0A0H3CIX1_ENTCC]	15.53	4	4	4	367	41.5306	5.43994	0.927704	0.463592
A0A0F3XQI3	4-hydroxy-tetrahydrodipicolinate reductase OS=Enterobacter cloacae GN=SG66_14245 PE=3 SV=1 - [A0A0F3XQI3_ENTCL]	17.58	1	3	5	273	28.9848	6.29053	1.06581	0.464014
A0A0A0ZMI3	Carbonic anhydrase OS=Enterobacter cloacae GN=AN674_13105 PE=3 SV=1 - [A0A0A0ZMI3_ENTCL]	23.18	1	3	7	220	24.9606	6.44287	1.06581	0.464028
A0A0P8R0I2	50S ribosomal protein L19 (Fragment) OS=Enterobacter cloacae subsp. cloacae GN=AN689_48585 PE=3 SV=1 - [A0A0P8R0I2_ENTCL]	65.38	7	7	46	104	11.8725	10.3745	1.06581	0.464047
A0A0H3CMX8	Putative diguanylate cyclase OS=Enterobacter cloacae subsp. cloacae (strain ATCC 13047 / DSM 30054 / NBRC 13535 / NCDC 279-56) GN=ECL_03719 PE=4 SV=1 - [A0A0H3CMX8_ENTCC]	3.05	2	2	2	459	52.7463	6.07471	1.06578	0.464245
V5ANX9	Uncharacterized protein OS=Enterobacter cloacae S611 GN=EDP2_2996 PE=4 SV=1 - [V5ANX9_ENTCL]	14.16	1	1	1	113	12.7566	5.23682	1.06577	0.464263
E3GD75	Uncharacterized protein OS=Enterobacter lignolyticus (strain SCF1) GN=Entcl_3942 PE=4 SV=1 - [E3GD75_ENTLS]	4.77	1	4	6	1258	135.175	6.63916	1.06567	0.464913
A0A0P8Q2S5	Acetate kinase OS=Enterobacter cloacae subsp. cloacae GN=ackA PE=3 SV=1 - [A0A0P8Q2S5_ENTCL]	33.75	1	7	19	400	43.152	6.37939	1.06566	0.464979
V5CXL6	Quinone oxidoreductase 1 OS=Enterobacter cloacae S611 GN=qorA PE=4 SV=1 - [V5CXL6_ENTCL]	25.38	3	5	13	327	34.7551	6.94678	0.928033	0.465763
A0A0P8RJY8	Universal stress protein OS=Enterobacter cloacae subsp. cloacae GN=AN689_30005 PE=3 SV=1 - [A0A0P8RJY8_ENTCL]	32.41	4	4	23	145	16.1132	5.2876	0.928042	0.465823
A0A0P8TS23	Leucine ABC transporter substrate-binding protein OS=Enterobacter cloacae subsp. cloacae GN=AN689_30220 PE=4 SV=1 - [A0A0P8TS23_ENTCL]	24.73	1	7	14	372	39.6372	6.58057	0.928056	0.465918
A0A0A3ZWY2	4-hydroxy-3-methylbut-2-en-1-yl diphosphate synthase (flavodoxin) OS=Enterobacter cancerogenus GN=ispG PE=3 SV=1 - [A0A0A3ZWY2_9ENTR]	21.45	1	6	12	373	40.9694	6.56592	1.06547	0.466183
A0A0X4G9S7	Uncharacterized protein OS=Enterobacter cloacae GN=AWI32_21220 PE=4 SV=1 - [A0A0X4G9S7_ENTCL]	3.66	1	1	1	246	26.9437	5.60498	1.06542	0.4665
A0A0F3YBY0	Amino acid ABC transporter permease OS=Enterobacter cloacae GN=RZ87_20050 PE=3 SV=1 - [A0A0F3YBY0_ENTCL]	7.08	2	2	2	367	41.2823	9.89111	0.928179	0.466729
A0A0A3YJ11	30S ribosomal protein S12 OS=Enterobacter cancerogenus GN=rpsL PE=3 SV=1 - [A0A0A3YJ11_9ENTR]	52.42	6	6	10	124	13.7445	10.7554	1.06536	0.46688
A0A0H3CVC4	Sulfurtransferase FdhD OS=Enterobacter cloacae subsp. cloacae (strain ATCC 13047 / DSM 30054 / NBRC 13535 / NCDC 279-56) GN=ECL_05088 PE=3 SV=1 - [A0A0H3CVC4_ENTCC]	6.12	2	2	2	278	29.9202	6.82959	0.928219	0.466995
V3R2X6	Lipoate-protein ligase A OS=Enterobacter sp. MGH 24 GN=lplA PE=3 SV=1 - [V3R2X6_9ENTR]	17.75	1	4	5	338	37.898	5.87158	1.06527	0.46747
G2SBK1	Anion transporter OS=Enterobacter asburiae (strain LF7a) GN=Entas_2765 PE=4 SV=1 - [G2SBK1_ENTAL]	2.19	1	1	1	502	54.3151	8.98291	1.06527	0.467501
A0A0E2JZF1	Membrane protein OS=Enterobacter cloacae EC_38VIM1 GN=L799_00040 PE=3 SV=1 - [A0A0E2JZF1_ENTCL]	2.6	1	1	1	461	50.7923	8.42627	0.928299	0.467523
A0A0M1R546	Lipoprotein OS=Enterobacter cloacae subsp. dissolvens SDM GN=A3UG_12775 PE=4 SV=1 - [A0A0M1R546_ENTCL]	55.56	1	1	1	72	6.86366	10.0083	1.06524	0.467644
A0A0G4BC01	Glycerol dehydrogenase OS=Enterobacter cloacae GN=gldA PE=4 SV=1 - [A0A0G4BC01_ENTCL]	7.08	1	2	10	367	38.9458	5.23682	0.928335	0.467762
A0A0M3F103	Aminopeptidase N OS=Enterobacter cloacae GN=pepN PE=4 SV=1 - [A0A0M3F103_ENTCL]	19.2	1	13	29	870	99.0277	5.2876	1.06518	0.468061
A0A0X4EBX3	Oxidoreductase OS=Enterobacter cloacae GN=AWI28_07860 PE=4 SV=1 - [A0A0X4EBX3_ENTCL]	19.71	1	5	10	345	38.7127	6.31592	1.06518	0.468061
V5B796	Chaperone protein HtpG OS=Enterobacter cloacae S611 GN=htpG PE=3 SV=1 - [V5B796_ENTCL]	33.87	5	21	39	623	71.049	5.26221	1.06515	0.468254
V5AYI6	5-methyltetrahydropteroyltriglutamate--homocysteine methyltransferase OS=Enterobacter cloacae S611 GN=metE PE=3 SV=1 - [V5AYI6_ENTCL]	7.57	2	6	7	753	84.5506	5.73193	1.06515	0.468258
V5B0V1	Permease OS=Enterobacter cloacae S611 GN=metI PE=3 SV=1 - [V5B0V1_ENTCL]	5.07	1	1	1	217	23.2718	9.62744	1.06509	0.468609
E3G674	Transcriptional regulator, LacI family OS=Enterobacter lignolyticus (strain SCF1) GN=Entcl_3288 PE=4 SV=1 - [E3G674_ENTLS]	7.1	2	2	2	338	37.0213	8.25049	0.928466	0.468632
G2SB00	Short-chain dehydrogenase/reductase SDR OS=Enterobacter asburiae (strain LF7a) GN=Entas_1003 PE=3 SV=1 - [G2SB00_ENTAL]	32.03	1	6	10	256	28.1086	9.02686	1.06508	0.468711
V3CTY5	30S ribosomal protein S13 OS=Enterobacter cloacae UCICRE 12 GN=rpsM PE=3 SV=1 - [V3CTY5_ENTCL]	55.08	7	7	36	118	13.1683	10.6089	1.06507	0.468753
A0A0P8UWC7	Uncharacterized protein OS=Enterobacter cloacae subsp. cloacae GN=AN689_45715 PE=4 SV=1 - [A0A0P8UWC7_ENTCL]	18.88	1	3	7	196	22.6591	4.53857	1.06505	0.468903
A0A0M3F2S8	DNA polymerase I OS=Enterobacter cloacae GN=OA46_13880 PE=3 SV=1 - [A0A0M3F2S8_ENTCL]	19.25	1	12	20	930	103.326	5.60498	0.928523	0.469011
A0A0M3F5F0	Sugar ABC transporter substrate-binding protein OS=Enterobacter cloacae GN=malE PE=4 SV=1 - [A0A0M3F5F0_ENTCL]	28.28	1	10	41	396	43.0062	6.84424	0.928546	0.46916
V5ARU8	Cytidylate kinase OS=Enterobacter cloacae S611 GN=cmk PE=3 SV=1 - [V5ARU8_ENTCL]	44.93	4	8	16	227	24.8342	6.02393	0.928616	0.469628
A0A0P8Q9Z4	Phosphoribosylformylglycinamidine synthase OS=Enterobacter cloacae subsp. cloacae GN=purL PE=3 SV=1 - [A0A0P8Q9Z4_ENTCL]	21	1	18	24	1295	141.44	5.51611	1.06491	0.469788
V5ASJ3	Uncharacterized protein OS=Enterobacter cloacae S611 GN=EDP2_2577 PE=4 SV=1 - [V5ASJ3_ENTCL]	43.6	3	13	39	500	56.8018	5.59229	1.06481	0.470429
A0A0P8Q8T7	DNA topoisomerase 1 OS=Enterobacter cloacae subsp. cloacae GN=topA PE=3 SV=1 - [A0A0P8Q8T7_ENTCL]	27.86	3	19	26	865	97.3334	8.14795	1.06472	0.471027
A0A0M3F9F1	Cytoplasmic alpha-amylase OS=Enterobacter cloacae GN=OA46_04370 PE=4 SV=1 - [A0A0M3F9F1_ENTCL]	2.22	1	1	1	495	56.3493	4.70361	0.928977	0.472025
A0A0M3F7P2	DNA repair protein radA OS=Enterobacter cloacae GN=OA46_05755 PE=3 SV=1 - [A0A0M3F7P2_ENTCL]	22.17	7	7	10	460	49.4266	7.7085	0.928992	0.472128
V5B700	Na+/H+ antiporter OS=Enterobacter cloacae S611 GN=EDP2_2155 PE=4 SV=1 - [V5B700_ENTCL]	3.65	1	2	2	548	60.2736	5.96045	1.06445	0.472746
D2ZF67	Cysteine synthase OS=Enterobacter cancerogenus ATCC 35316 GN=cysK PE=3 SV=1 - [D2ZF67_9ENTR]	52.63	2	12	35	323	34.4843	6.40479	0.929108	0.472896
A0A0M1R570	Anthranilate synthase component 1 OS=Enterobacter cloacae subsp. dissolvens SDM GN=A3UG_12870 PE=3 SV=1 - [A0A0M1R570_ENTCL]	6.15	1	3	4	520	57.6773	5.8335	0.929121	0.472985
A0A0M3F669	Exoribonuclease 2 OS=Enterobacter cloacae GN=rnb PE=3 SV=1 - [A0A0M3F669_ENTCL]	16.61	1	9	12	644	72.6942	5.61768	1.06441	0.473024
A0A0A3Z7X5	Beta-D-glucoside glucohydrolase OS=Enterobacter cancerogenus GN=NH00_02225 PE=3 SV=1 - [A0A0A3Z7X5_9ENTR]	4.44	1	3	5	765	83.3542	6.94678	1.06441	0.473025
W0BL51	Sulfite reductase [NADPH] hemoprotein beta-component OS=Enterobacter cloacae P101 GN=cysI PE=3 SV=1 - [W0BL51_ENTCL]	19.12	1	9	16	570	64.1362	7.82568	1.06433	0.473555
V5AHM3	Fructose-1,6-bisphosphatase class 1 OS=Enterobacter cloacae S611 GN=fbp PE=3 SV=1 - [V5AHM3_ENTCL]	39.16	2	9	33	332	36.9476	6.1001	1.06427	0.473914
E3G157	Porin Gram-negative type OS=Enterobacter lignolyticus (strain SCF1) GN=Entcl_1712 PE=4 SV=1 - [E3G157_ENTLS]	2.43	1	1	1	370	40.9063	5.10986	1.06421	0.474279
A0A0A3YN00	3-oxoacyl-[acyl-carrier-protein] synthase 2 OS=Enterobacter cancerogenus GN=NH00_24825 PE=3 SV=1 - [A0A0A3YN00_9ENTR]	15.5	2	3	7	413	42.8274	5.90967	0.929322	0.474326
V5AC67	Penicillin-binding protein 2 OS=Enterobacter cloacae S611 GN=mrdA PE=4 SV=1 - [V5AC67_ENTCL]	9.79	2	4	4	633	70.8763	8.89502	1.0642	0.474393
A0A0P8QB98	Enterobactin synthase subunit E OS=Enterobacter cloacae subsp. cloacae GN=entE PE=4 SV=1 - [A0A0P8QB98_ENTCL]	5.78	2	2	2	536	59.153	5.8208	0.929336	0.474417
V5AGQ2	Bacterial regulatory helix-turn-helix , lysR family protein OS=Enterobacter cloacae S611 GN=EDP2_1177 PE=4 SV=1 - [V5AGQ2_ENTCL]	27.36	3	5	6	307	33.3329	6.87354	0.929366	0.474619
A0A0P8NBS4	Phosphoenolpyruvate carboxykinase [ATP] OS=Enterobacter cloacae subsp. cloacae GN=pckA PE=3 SV=1 - [A0A0P8NBS4_ENTCL]	31.91	2	12	75	539	59.539	5.57959	1.06409	0.475058
A0A0X6TBZ5	Uncharacterized protein OS=Enterobacter cloacae GN=AWS27_00045 PE=4 SV=1 - [A0A0X6TBZ5_ENTCL]	5.03	1	1	1	318	35.7062	10.0229	0.929499	0.475504
[truncated: 2,342 more rows]
